# Supplementary material for: When wuthering winds create fluttering fields: structural and biomechanical properties determine canopy light fluctuation properties of 10 wheat cultivars
Source: New Phytol. 2026 Feb 5;250(2):934–48. doi: 10.1111/nph.70975 (PMC13000972; doi:10.1111/nph.70975)
Supplement: Supplementary file 1 — Dataset S1 Dataset used for statistical analysis. [file NPH-250-934-s001.xlsx]

## Sheet: Title
Article title	When wuthering winds create fluttering fields: structural and biomechanical properties determine canopy light fluctuation properties of ten wheat cultivars.
Authors	Maxime Durand, Jonathon A. Gibbs, Erik H. Murchie, T. Matthew Robson, and Alexandra J. Gibbs
Supplementary Dataset S1	Datasets used for statistical analyses. The sheet "Index" provide information on the column headers for each sheets.

## Sheet: Index
Column	Unit	Definition
variety		Wheat variety
block		Block
plant		Plant ID
rep		Replicate ID per plant (for natfreq)
leaf		Leaf ID
spectrum		Time series ID
time	ms	Time
pai	m2 m-2	Plant Area Index
natfreq	s-1	Natural frequency
spad	a.u.	Chlorophyll content (optical)
leaf_width	mm	Leaf width
tiller_length	cm	Tiller length
total_mass	g	Total plant mass
leaf_area	cm2	Total leaf area
leaf_mass	g	Total leaf mass
LMA	mg cm-2	Leaf mass per area
HM	cm g-1	Height-to-mass ratio
LTM	g g-1	Leaf-to-tiller mass
LAN	cm2	Leaf area per tiller
PPFD	µmol m-2 s-1	Photosynthetic photon flux density (400-700nm)
wind	m s-1	Wind speed
motion	a.u.	Quantity of motion
frequency	s-1	Windfleck frequency
intensity	µmol m-2 s-1	Windfleck intensity
duration	s	Windfleck duration
irradgain	µmol m-2	Integrated PPFD increase
Note for Traits sheet: Different tables were used because replicate measurements could not be paired, with natfreq we used 2-3 plants per plot, with PAI we used 5 replicates per plot, for leaf width and SPAD we used 5 leaves per plot, and for the rest we used two tiller per plot.
Note for Windfleck sheet: Different tables were used because windfleck frequency is calculated per spectrum, while intensity, duration and irradgain are calculated per windfleck

## Sheet: Traits
variety	block	pai		variety	block	plant	rep	natfreq		variety	block	leaf	spad	leaf_width		variety	block	plant	tiller_length	total_mass	leaf_area	leaf_mass	LMA	HM	LTM	LAN
KWSKinetic	B1	4.44397		Crusoe	B3	1	1	2.05479		Crusoe	B1	l1	50.5	20.63		Crusoe	B3	P1	56.2	9.82	99.01	2.18	22.018	5.72301	0.28534	24.7525
KWSKinetic	B1	5.20901		Crusoe	B3	1	2	2.149		Crusoe	B1	l2	55.4	21.69		Crusoe	B3	P2	73.4	14.94	121.25	2.75	22.6804	4.91299	0.225595	24.25
KWSKinetic	B1	3.67135		Crusoe	B3	1	3	2.10084		Crusoe	B1	l3	49.9	21.39		Crusoe	B1	P1	69.8	13.39	98.41	2.53	25.7088	5.21285	0.232965	19.682
KWSKinetic	B1	4.07763		Crusoe	B3	2	1	1.44648		Crusoe	B1	l4	51.5	21.5		Crusoe	B1	P2	68.1	12.25	105.83	2.56	24.1897	5.55918	0.26419	21.166
KWSKinetic	B1	2.33894		Crusoe	B3	2	2	1.4437		Crusoe	B1	l5	54.9	23.55		Crusoe	B1	P3	69.8	14.78	156.5	2.79	NA	4.7226	0.232694	39.125
KWSFirefly	B1	2.3411		Crusoe	B3	2	3	1.46128		Crusoe	B2	l1	47	22.52		Crusoe	B2	P1	57.4	10.54	105.73	2.31	21.8481	5.44592	0.28068	26.4325
KWSFirefly	B1	4.85825		Crusoe	B1	1	1	1.55682		Crusoe	B2	l2	55.3	21.85		Crusoe	B2	P2	68.2	15.03	121.55	2.98	24.5167	4.53759	0.247303	24.31
KWSFirefly	B1	2.27133		Crusoe	B1	1	2	1.52517		Crusoe	B2	l3	53	21.16		Crusoe	B2	P3	68.1	15.18	115.2	3.04	26.3889	4.48617	0.250412	28.8
KWSFirefly	B1	2.97299		Crusoe	B1	1	3	1.45419		Crusoe	B2	l4	53.5	21.19		KWSExtase	B3	P1	73.3	11.93	101.9	2.18	21.3935	6.14417	0.22359	25.475
KWSFirefly	B1	1.50996		Crusoe	B1	2	1	1.70068		Crusoe	B2	l5	47.5	21.6		KWSExtase	B3	P2	64.5	13.39	118.59	2.74	23.1048	4.81703	0.257277	23.718
Crusoe	B1	2.8201		Crusoe	B1	2	2	1.76574		Crusoe	B3	l1	57.5	18.53		KWSExtase	B1	P1	77.8	13.03	111.99	2.47	22.0555	5.97084	0.233902	27.9975
Crusoe	B1	3.42311		Crusoe	B1	2	3	1.76991		Crusoe	B3	l2	49.8	20.4		KWSExtase	B1	P2	77.9	12.24	108.79	2.36	21.6932	6.36438	0.238866	27.1975
Crusoe	B1	3.65076		Crusoe	B1	3	1	1.94175		Crusoe	B3	l3	51.6	21.63		KWSExtase	B2	P1	75.8	11.88	123.63	2.64	21.354	6.38047	0.285714	30.9075
Crusoe	B1	3.86981		Crusoe	B1	3	2	1.97498		Crusoe	B3	l4	51	20.86		KWSExtase	B2	P2	79.5	13.8	125.99	2.85	22.6208	5.76087	0.260274	31.4975
Crusoe	B1	3.59818		Crusoe	B1	3	3	1.93299		Crusoe	B3	l5	52.2	21.17		KWSExtase	B2	P3	80.2	16.18	129.08	3.19	24.7134	4.95674	0.245574	25.816
SYInsitor	B1	3.77901		Crusoe	B2	1	1	2.00669		KWSExtase	B1	l1	52.7	23.63		KWSFirefly	B3	P1	69.5	16.44	129.06	3.06	23.7099	4.22749	0.2287	25.812
SYInsitor	B1	4.34971		Crusoe	B2	1	2	1.93424		KWSExtase	B1	l2	45.5	25.9		KWSFirefly	B3	P2	65.3	15.79	112.91	2.78	24.6214	4.13553	0.213682	28.2275
SYInsitor	B1	2.76984		Crusoe	B2	1	3	2.06044		KWSExtase	B1	l3	47.9	24.07		KWSFirefly	B1	P1	62.1	12.95	101.51	2.31	22.7564	4.79537	0.217105	20.302
SYInsitor	B1	1.89551		Crusoe	B2	2	1	1.67879		KWSExtase	B1	l4	49.9	24.16		KWSFirefly	B1	P2	57	12.49	103.51	2.26	21.8336	4.56365	0.220919	25.8775
SYInsitor	B1	2.29229		Crusoe	B2	2	2	1.74014		KWSExtase	B1	l5	48.1	22.66		KWSFirefly	B2	P1	60.4	11.04	91.66	2.12	23.129	5.47101	0.237668	22.915
RGTWilkinson	B1	2.59955		Crusoe	B2	2	3	1.65107		KWSExtase	B2	l1	55.3	24.58		KWSFirefly	B2	P2	64.4	13.87	101.33	2.45	24.1784	4.64311	0.214536	25.3325
RGTWilkinson	B1	2.61495		Crusoe	B2	3	1	1.85185		KWSExtase	B2	l2	51.9	23.59		KWSFirefly	B2	P3	61.3	10.06	87.37	1.77	20.2587	6.09344	0.21351	21.8425
RGTWilkinson	B1	3.12835		Crusoe	B2	3	2	1.84615		KWSExtase	B2	l3	47.5	25.99		KWSKinetic	B3	P1	69.8	15.5	132.99	3.43	25.7914	4.50323	0.284176	33.2475
RGTWilkinson	B1	2.28255		Crusoe	B2	3	3	1.73511		KWSExtase	B2	l4	54	26.12		KWSKinetic	B3	P2	68.5	13.92	162.14	3.08	18.9959	4.92098	0.284133	40.535
RGTWilkinson	B1	2.80142		KWSExtase	B3	1	1	1.7094		KWSExtase	B2	l5	46.8	25.87		KWSKinetic	B1	P1	71.9	15.04	139.24	3.24	23.2692	4.78059	0.274576	27.848
Mayflower	B1	4.38912		KWSExtase	B3	1	2	1.69109		KWSExtase	B3	l1	47.9	24.48		KWSKinetic	B1	P2	69.2	14.3	135.83	3.13	23.0435	4.83916	0.280215	33.9575
Mayflower	B1	4.10786		KWSExtase	B3	1	3	1.69875		KWSExtase	B3	l2	48.2	24.46		KWSKinetic	B2	P1	60.9	11.54	114.13	2.71	23.7449	5.2773	0.306908	28.5325
Mayflower	B1	2.93522		KWSExtase	B3	2	1	1.82371		KWSExtase	B3	l3	49.4	25.26		KWSKinetic	B2	P2	69.2	10.94	96.91	2.26	23.3206	6.32541	0.260369	19.382
Mayflower	B1	4.6249		KWSExtase	B3	2	2	1.89514		KWSExtase	B3	l4	51	24.49		KWSKinetic	B2	P3	63	13.27	159.4	2.76	NA	4.74755	0.262607	39.85
Mayflower	B1	3.47116		KWSExtase	B3	2	3	1.93424		KWSExtase	B3	l5	54	22.9		Mayflower	B3	P1	67.7	11.85	118.2	2.28	19.2893	5.71308	0.238245	23.64
Zoom	B1	2.46455		KWSExtase	B1	1	1	1.45208		KWSFirefly	B1	l1	47.7	21.19		Mayflower	B3	P2	70.4	12.42	107.49	2.52	23.444	5.66828	0.254545	26.8725
Zoom	B1	3.65874		KWSExtase	B1	1	2	1.49551		KWSFirefly	B1	l2	48.1	20.42		Mayflower	B1	P1	58	10.4	112.29	2.46	21.9076	5.57692	0.309824	22.458
Zoom	B1	2.99606		KWSExtase	B1	1	3	1.45278		KWSFirefly	B1	l3	51.8	20.38		Mayflower	B1	P2	58	10.99	119.11	2.67	22.4163	5.27753	0.320913	23.822
Zoom	B1	2.78502		KWSExtase	B1	2	1	1.34288		KWSFirefly	B1	l4	53.6	20.68		Mayflower	B2	P1	60	10.73	101.62	2.61	25.6839	5.5918	0.321429	20.324
Zoom	B1	3.22418		KWSExtase	B1	2	2	1.35135		KWSFirefly	B1	l5	54.5	18.63		Mayflower	B2	P2	67.7	14.34	117.5	3.05	25.9574	4.72106	0.270151	23.5
Skyfall	B1	2.79629		KWSExtase	B1	2	3	1.35257		KWSFirefly	B2	l1	52.5	23.04		Mayflower	B2	P3	67.3	13.41	114.75	2.86	24.9237	5.01864	0.27109	22.95
Skyfall	B1	3.72125		KWSExtase	B2	1	1	1.287		KWSFirefly	B2	l2	53.6	23.47		RGTWilkinson	B3	P1	55.6	9.59	121.7	2.69	22.1035	5.79771	0.389855	24.34
Skyfall	B1	2.98466		KWSExtase	B2	1	2	1.30719		KWSFirefly	B2	l3	52.8	22.82		RGTWilkinson	B3	P2	72.5	15.46	139.81	3.45	24.6763	4.68952	0.287261	27.962
Skyfall	B1	2.23825		KWSExtase	B2	1	3	1.30265		KWSFirefly	B2	l4	52	20.9		RGTWilkinson	B1	P1	55.1	11.01	106.49	2.39	22.4434	5.00454	0.277262	21.298
Skyfall	B1	2.49786		KWSExtase	B2	2	1	1.58898		KWSFirefly	B2	l5	52	21.95		RGTWilkinson	B1	P2	57.9	12.28	106.59	2.43	22.7976	4.71498	0.246701	26.6475
Theodore	B1	2.98254		KWSExtase	B2	2	2	1.63221		KWSFirefly	B3	l1	51.7	23.67		RGTWilkinson	B2	P1	59	11.88	88.65	2.4	27.0728	4.96633	0.253165	22.1625
Theodore	B1	3.16426		KWSExtase	B2	2	3	1.63934		KWSFirefly	B3	l2	54	22.02		RGTWilkinson	B2	P2	56.1	9.92	85.82	1.94	22.6055	5.65524	0.243108	21.455
Theodore	B1	3.03542		KWSExtase	B2	3	1	1.56169		KWSFirefly	B3	l3	52.3	21.95		RGTWilkinson	B2	P3	59.1	13.04	112.72	2.74	24.308	4.53221	0.266019	28.18
Theodore	B1	2.08578		KWSExtase	B2	3	2	1.56986		KWSFirefly	B3	l4	51	23.04		Skyfall	B3	P1	66	12.33	132.91	2.77	20.8412	5.3528	0.289749	33.2275
Theodore	B1	3.46394		KWSExtase	B2	3	3	1.56822		KWSFirefly	B3	l5	55.8	24.01		Skyfall	B3	P2	71.4	13.89	126.48	2.84	22.4541	5.14039	0.257014	25.296
KWSExtase	B1	1.79025		KWSFirefly	B3	1	1	1.79964		KWSKinetic	B1	l1	52.5	20.17		Skyfall	B1	P1	60.1	11.26	103.23	2.18	21.1179	5.33748	0.240088	20.646
KWSExtase	B1	3.38188		KWSFirefly	B3	1	2	1.79533		KWSKinetic	B1	l2	47.2	21.27		Skyfall	B1	P2	64	9.67	73.08	1.69	23.1253	6.61841	0.211779	18.27
KWSExtase	B1	3.17639		KWSFirefly	B3	1	3	1.84162		KWSKinetic	B1	l3	51.1	20.39		Skyfall	B2	P1	63.6	8.66	94.86	1.92	20.2404	7.34411	0.284866	18.972
KWSExtase	B1	3.98677		KWSFirefly	B3	2	1	2.20751		KWSKinetic	B1	l4	52.3	19.81		Skyfall	B2	P2	70.1	13.79	126.17	2.7	21.3997	5.08339	0.243463	25.234
KWSExtase	B1	3.00283		KWSFirefly	B3	2	2	2.31839		KWSKinetic	B1	l5	47	21.49		SYInsitor	B3	P1	57.7	9.46	81.5	1.88	23.0675	6.09937	0.248021	20.375
Mayflower	B2	4.06497		KWSFirefly	B3	2	3	2.18182		KWSKinetic	B2	l1	54.7	21.73		SYInsitor	B3	P2	60.3	11.58	89.37	2.22	24.8406	5.20725	0.237179	22.3425
Mayflower	B2	4.50292		KWSFirefly	B1	1	1	2.20751		KWSKinetic	B2	l2	49.8	25.87		SYInsitor	B1	P1	65.4	9.33	88.98	1.9	21.3531	7.00965	0.25572	22.245
Mayflower	B2	3.26909		KWSFirefly	B1	1	2	2.18182		KWSKinetic	B2	l3	47.5	27.64		SYInsitor	B1	P2	60.3	10.63	88.97	2.11	23.7159	5.67262	0.247653	22.2425
Mayflower	B2	3.38398		KWSFirefly	B1	1	3	2.17707		KWSKinetic	B2	l4	48.4	23.94		SYInsitor	B2	P1	63	10.32	119.63	1.97	NA	6.10465	0.235928	29.9075
Mayflower	B2	2.2994		KWSFirefly	B1	2	1	2.6738		KWSKinetic	B2	l5	48.8	24.04		SYInsitor	B2	P2	64.5	10.69	91.85	2.08	22.6456	6.03368	0.24158	22.9625
Theodore	B2	2.67059		KWSFirefly	B1	2	2	2.57069		KWSKinetic	B3	l1	49	25.92		SYInsitor	B2	P3	59	9.13	83.31	1.79	21.486	6.46221	0.243869	20.8275
Theodore	B2	2.68827		KWSFirefly	B1	2	3	2.48344		KWSKinetic	B3	l2	46.8	24.87		Theodore	B3	P1	66.5	12.64	128.84	3.27	25.3803	5.26108	0.348986	21.4733
Theodore	B2	3.66463		KWSFirefly	B2	1	1	1.87149		KWSKinetic	B3	l3	48.9	25.61		Theodore	B3	P2	63	13.52	112.89	2.87	25.423	4.65976	0.269484	22.578
Theodore	B2	2.17476		KWSFirefly	B2	1	2	1.92678		KWSKinetic	B3	l4	49.2	24.48		Theodore	B1	P1	64.6	15.13	113.99	2.92	25.6163	4.26966	0.239148	22.798
Theodore	B2	3.43239		KWSFirefly	B2	1	3	1.89753		KWSKinetic	B3	l5	55.1	24.11		Theodore	B1	P2	60.4	11.74	91.4	2.44	26.6958	5.1448	0.262366	18.28
Skyfall	B2	2.78918		KWSFirefly	B2	2	1	2.01478		Mayflower	B1	l1	45	24.72		Theodore	B2	P1	61.8	14.61	120.26	3.19	26.5259	4.22998	0.279335	24.052
Skyfall	B2	3.13373		KWSFirefly	B2	2	2	2.15827		Mayflower	B1	l2	48.7	21.97		Theodore	B2	P2	62.5	16.86	134.09	3.79	28.2646	3.707	0.289977	26.818
Skyfall	B2	1.92844		KWSFirefly	B2	2	3	2.08044		Mayflower	B1	l3	48.6	22.89		Theodore	B2	P3	58.6	12.46	174.47	3.08	NA	4.70305	0.328358	34.894
Skyfall	B2	3.163		KWSFirefly	B2	3	1	1.82371		Mayflower	B1	l4	50.6	22.24		Zoom	B3	P1	54.9	10.89	106.02	2.62	24.7123	5.04132	0.316808	26.505
Skyfall	B2	2.63458		KWSFirefly	B2	3	2	1.92678		Mayflower	B1	l5	43	21.75		Zoom	B3	P2	58.7	10.48	128.75	2.33	NA	5.60115	0.28589	32.1875
KWSKinetic	B2	2.73854		KWSFirefly	B2	3	3	1.87032		Mayflower	B2	l1	50.9	20.07		Zoom	B1	P1	57.8	11.9	99.01	2.54	25.654	4.85714	0.271368	24.7525
KWSKinetic	B2	4.1054		KWSKinetic	B3	1	1	1.82815		Mayflower	B2	l2	45.1	17.8		Zoom	B1	P2	57.5	12.44	98.9	2.59	26.1881	4.62219	0.262944	24.725
KWSKinetic	B2	2.37574		KWSKinetic	B3	1	2	1.8226		Mayflower	B2	l3	46.6	19.73		Zoom	B2	P1	65.6	13.07	113.43	2.52	22.2163	5.01913	0.238863	22.686
KWSKinetic	B2	3.25334		KWSKinetic	B3	1	3	1.81269		Mayflower	B2	l4	47.2	20.85		Zoom	B2	P2	63.9	12.98	102.39	2.56	25.0024	4.92296	0.245681	25.5975
KWSKinetic	B2	2.34884		KWSKinetic	B3	2	1	1.66205		Mayflower	B2	l5	51.2	16.12		Zoom	B2	P3	62.6	12.34	107.05	2.44	22.7931	5.07293	0.246465	26.7625
Crusoe	B2	3.59397		KWSKinetic	B3	2	2	1.77096		Mayflower	B3	l1	47.5	19.72
Crusoe	B2	3.81455		KWSKinetic	B3	2	3	1.76367		Mayflower	B3	l2	52.5	20.56
Crusoe	B2	3.08287		KWSKinetic	B1	1	1	1.65654		Mayflower	B3	l3	46	18.91
Crusoe	B2	2.81453		KWSKinetic	B1	1	2	1.60772		Mayflower	B3	l4	49.8	18.57
Crusoe	B2	3.00294		KWSKinetic	B1	1	3	1.64204		Mayflower	B3	l5	44.4	18.96
RGTWilkinson	B2	2.89792		KWSKinetic	B1	2	1	1.83374		RGTWilkinson	B1	l1	53.4	24.16
RGTWilkinson	B2	3.32446		KWSKinetic	B1	2	2	1.74317		RGTWilkinson	B1	l2	52.2	23.26
RGTWilkinson	B2	2.15202		KWSKinetic	B1	2	3	1.75234		RGTWilkinson	B1	l3	47.5	21.73
RGTWilkinson	B2	2.73175		KWSKinetic	B2	1	1	1.87266		RGTWilkinson	B1	l4	50.2	24.31
RGTWilkinson	B2	2.64378		KWSKinetic	B2	1	2	2.05903		RGTWilkinson	B1	l5	50.5	21.22
KWSFirefly	B2	2.72524		KWSKinetic	B2	1	3	2.0284		RGTWilkinson	B2	l1	51.4	23
KWSFirefly	B2	3.59981		KWSKinetic	B2	2	1	1.71429		RGTWilkinson	B2	l2	49.4	22.23
KWSFirefly	B2	3.17084		KWSKinetic	B2	2	2	1.66759		RGTWilkinson	B2	l3	50.9	22.22
KWSFirefly	B2	1.25737		KWSKinetic	B2	2	3	1.66759		RGTWilkinson	B2	l4	51	24.36
KWSFirefly	B2	2.33612		KWSKinetic	B2	3	1	1.95822		RGTWilkinson	B2	l5	49.7	22.86
KWSExtase	B2	7.31653		KWSKinetic	B2	3	2	1.95695		RGTWilkinson	B3	l1	47.7	25.53
KWSExtase	B2	6.82419		KWSKinetic	B2	3	3	1.97628		RGTWilkinson	B3	l2	50.9	23.37
KWSExtase	B2	4.39217		Mayflower	B3	1	1	1.97759		RGTWilkinson	B3	l3	53.4	23.3
KWSExtase	B2	3.23129		Mayflower	B3	1	2	1.92555		RGTWilkinson	B3	l4	45.5	25
KWSExtase	B2	3.82395		Mayflower	B3	1	3	1.90476		RGTWilkinson	B3	l5	51.2	23.04
KWSExtase	B2	4.71792		Mayflower	B3	2	1	1.7094		Skyfall	B1	l1	50.4	22.06
KWSExtase	B2	4.48163		Mayflower	B3	2	2	1.78253		Skyfall	B1	l2	51.6	19.33
Zoom	B2	2.77093		Mayflower	B3	2	3	1.68256		Skyfall	B1	l3	49.7	21.59
Zoom	B2	3.98283		Mayflower	B1	1	1	2.21402		Skyfall	B1	l4	48.7	18.7
Zoom	B2	4.34367		Mayflower	B1	1	2	1.99468		Skyfall	B1	l5	46.1	20.8
Zoom	B2	3.72694		Mayflower	B1	1	3	2.22717		Skyfall	B2	l1	52.3	20.51
Zoom	B2	3.49029		Mayflower	B1	2	1	2.22222		Skyfall	B2	l2	51.4	20.82
SYInsitor	B2	5.33877		Mayflower	B1	2	2	2.29008		Skyfall	B2	l3	49.1	22.08
SYInsitor	B2	4.11783		Mayflower	B1	2	3	2.25904		Skyfall	B2	l4	52.2	17.71
SYInsitor	B2	4.45133		Mayflower	B2	1	1	2.07039		Skyfall	B2	l5	49.5	23
SYInsitor	B2	3.29844		Mayflower	B2	1	2	1.96335		Skyfall	B3	l1	49	22.54
SYInsitor	B2	2.76176		Mayflower	B2	1	3	2.01072		Skyfall	B3	l2	50.6	20.36
Zoom	B3	3.13482		Mayflower	B2	2	1	2.14286		Skyfall	B3	l3	49.7	22.67
Zoom	B3	3.68874		Mayflower	B2	2	2	2.04082		Skyfall	B3	l4	51.3	19.41
Zoom	B3	3.08857		Mayflower	B2	2	3	2.10822		Skyfall	B3	l5	46.5	19.24
Zoom	B3	3.99552		Mayflower	B2	3	1	1.853		SYInsitor	B1	l1	48.3	22.61
Zoom	B3	2.9603		Mayflower	B2	3	2	1.89514		SYInsitor	B1	l2	47.3	22.49
KWSExtase	B3	2.31168		Mayflower	B2	3	3	1.85185		SYInsitor	B1	l3	49.5	21.37
KWSExtase	B3	3.16635		RGTWilkinson	B3	1	1	2.29533		SYInsitor	B1	l4	45.6	23.2
KWSExtase	B3	3.11536		RGTWilkinson	B3	1	2	2.33281		SYInsitor	B1	l5	46.5	22.1
KWSExtase	B3	2.23515		RGTWilkinson	B3	1	3	2.47525		SYInsitor	B2	l1	51.7	16.39
KWSExtase	B3	2.66469		RGTWilkinson	B3	2	1	2.38663		SYInsitor	B2	l2	51.7	17.63
RGTWilkinson	B3	2.95424		RGTWilkinson	B3	2	2	2.31839		SYInsitor	B2	l3	48.6	18.8
RGTWilkinson	B3	3.43183		RGTWilkinson	B3	2	3	2.23714		SYInsitor	B2	l4	48.8	18.6
RGTWilkinson	B3	2.32863		RGTWilkinson	B1	1	1	2.31839		SYInsitor	B2	l5	48.8	16.39
RGTWilkinson	B3	2.23467		RGTWilkinson	B1	1	2	2.41741		SYInsitor	B3	l1	48.5	18.58
RGTWilkinson	B3	2.82364		RGTWilkinson	B1	1	3	2.33827		SYInsitor	B3	l2	50.5	17.81
KWSKinetic	B3	3.26514		RGTWilkinson	B1	2	1	2.33463		SYInsitor	B3	l3	47.3	19.3
KWSKinetic	B3	4.24742		RGTWilkinson	B1	2	2	2.26586		SYInsitor	B3	l4	49.7	18.13
KWSKinetic	B3	3.70691		RGTWilkinson	B1	2	3	2.28137		SYInsitor	B3	l5	49.2	17.72
KWSKinetic	B3	4.47109		RGTWilkinson	B2	1	1	2.15054		Theodore	B1	l1	47.7	20.3
KWSKinetic	B3	3.07264		RGTWilkinson	B2	1	2	2.10822		Theodore	B1	l2	49.3	22.2
SYInsitor	B3	3.75946		RGTWilkinson	B2	1	3	2.10674		Theodore	B1	l3	48.4	20.78
SYInsitor	B3	3.77972		RGTWilkinson	B2	2	1	2.21076		Theodore	B1	l4	51	22.99
SYInsitor	B3	4.37981		RGTWilkinson	B2	2	2	2.15983		Theodore	B1	l5	52.2	20.68
SYInsitor	B3	3.93385		RGTWilkinson	B2	2	3	2.25056		Theodore	B2	l1	54.9	22.12
SYInsitor	B3	2.99874		RGTWilkinson	B2	3	1	2.24383		Theodore	B2	l2	58.7	22
Mayflower	B3	3.50486		RGTWilkinson	B2	3	2	2.27618		Theodore	B2	l3	57.6	22.81
Mayflower	B3	3.66373		RGTWilkinson	B2	3	3	2.32739		Theodore	B2	l4	54.5	21.57
Mayflower	B3	3.10418		Skyfall	B3	1	1	1.68161		Theodore	B2	l5	52.4	21.56
Mayflower	B3	3.19383		Skyfall	B3	1	2	1.70455		Theodore	B3	l1	46.2	22.86
Mayflower	B3	2.82414		Skyfall	B3	1	3	1.69875		Theodore	B3	l2	53.4	22.6
Crusoe	B3	5.25462		Skyfall	B3	2	1	1.6		Theodore	B3	l3	53.2	21.55
Crusoe	B3	5.07385		Skyfall	B3	2	2	1.58144		Theodore	B3	l4	44.6	19.19
Crusoe	B3	5.53293		Skyfall	B3	2	3	1.56413		Theodore	B3	l5	56.2	20.16
Crusoe	B3	5.24211		Skyfall	B1	1	1	1.99601		Zoom	B1	l1	50.9	20.07
Crusoe	B3	5.07083		Skyfall	B1	1	2	1.9595		Zoom	B1	l2	53.3	21.69
KWSFirefly	B3	3.00049		Skyfall	B1	1	3	2.04221		Zoom	B1	l3	54.8	23.39
KWSFirefly	B3	3.34028		Skyfall	B1	2	1	1.69972		Zoom	B1	l4	50.4	22.65
KWSFirefly	B3	3.21659		Skyfall	B1	2	2	1.68824		Zoom	B1	l5	52.9	21.24
KWSFirefly	B3	2.55449		Skyfall	B1	2	3	1.69587		Zoom	B2	l1	49.2	20.4
KWSFirefly	B3	2.72799		Skyfall	B2	1	1	1.40911		Zoom	B2	l2	48.6	20.23
Theodore	B3	2.61354		Skyfall	B2	1	2	1.4171		Zoom	B2	l3	52.9	21.6
Theodore	B3	3.57663		Skyfall	B2	1	3	1.41643		Zoom	B2	l4	51.2	23.71
Theodore	B3	3.13391		Skyfall	B2	2	1	1.69587		Zoom	B2	l5	50.6	21.91
Theodore	B3	2.70525		Skyfall	B2	2	2	1.69875		Zoom	B3	l1	53	21.49
Theodore	B3	3.25792		Skyfall	B2	2	3	1.70746		Zoom	B3	l2	53.7	20.39
Skyfall	B3	2.98257		SYInsitor	B3	1	1	2.09059		Zoom	B3	l3	47.8	20.7
Skyfall	B3	3.40846		SYInsitor	B3	1	2	2.04778		Zoom	B3	l4	51.7	22.02
Skyfall	B3	2.96986		SYInsitor	B3	1	3	2.12314		Zoom	B3	l5	52	21.08
Skyfall	B3	2.91309		SYInsitor	B3	2	1	2.23881
Skyfall	B3	2.83346		SYInsitor	B3	2	2	2.25056
				SYInsitor	B3	2	3	2.23214
				SYInsitor	B1	1	1	1.45349
				SYInsitor	B1	1	2	1.36612
				SYInsitor	B1	1	3	1.35808
				SYInsitor	B1	2	1	1.97498
				SYInsitor	B1	2	2	1.98939
				SYInsitor	B1	2	3	1.97889
				SYInsitor	B2	1	1	1.81818
				SYInsitor	B2	1	2	1.7741
				SYInsitor	B2	1	3	1.80505
				SYInsitor	B2	2	1	1.92678
				SYInsitor	B2	2	2	1.88088
				SYInsitor	B2	2	3	1.91205
				SYInsitor	B2	3	1	1.97368
				SYInsitor	B2	3	2	2.00401
				SYInsitor	B2	3	3	1.98939
				Theodore	B3	1	1	1.6
				Theodore	B3	1	2	1.56006
				Theodore	B3	1	3	1.53531
				Theodore	B3	2	1	1.88324
				Theodore	B3	2	2	1.92061
				Theodore	B3	2	3	1.89036
				Theodore	B1	1	1	1.88561
				Theodore	B1	1	2	1.93175
				Theodore	B1	1	3	1.95312
				Theodore	B1	2	1	1.9685
				Theodore	B1	2	2	1.95567
				Theodore	B1	2	3	1.95822
				Theodore	B2	1	1	1.89155
				Theodore	B2	1	2	1.97109
				Theodore	B2	1	3	1.92678
				Theodore	B2	2	1	2.17234
				Theodore	B2	2	2	2.15827
				Theodore	B2	2	3	2.1692
				Theodore	B2	3	1	1.96335
				Theodore	B2	3	2	1.97368
				Theodore	B2	3	3	1.97628
				Zoom	B3	1	1	2.05058
				Zoom	B3	1	2	2.06469
				Zoom	B3	1	3	2.10379
				Zoom	B3	2	1	2.04638
				Zoom	B3	2	2	2.04638
				Zoom	B3	2	3	2.00133
				Zoom	B1	1	1	2.02977
				Zoom	B1	1	2	1.98807
				Zoom	B1	1	3	1.97368
				Zoom	B1	2	1	2.1097
				Zoom	B1	2	2	2.01613
				Zoom	B1	2	3	2.1097
				Zoom	B2	1	1	1.52362
				Zoom	B2	1	2	1.54083
				Zoom	B2	1	3	1.57812
				Zoom	B2	2	1	1.64474
				Zoom	B2	2	1	1.64474
				Zoom	B2	2	2	1.67691
				Zoom	B2	2	3	1.68539
				Zoom	B2	3	1	1.84502
				Zoom	B2	3	2	1.86451
				Zoom	B2	3	3	1.82593

## Sheet: Time-Series
variety	block	spectrum	time	PPFD	wind	motion
Crusoe	Block2	MP1	0.01	689.35	1.95	0.0257734
Crusoe	Block2	MP1	0.02	760.654	1.95	0.0264689
Crusoe	Block2	MP1	0.03	828.002	1.95	0.0262226
Crusoe	Block2	MP1	0.04	908.592	1.95	0.0259764
Crusoe	Block2	MP1	0.05	953.144	1.95	0.0257301
Crusoe	Block2	MP1	0.06	913.023	1.95	0.0258664
Crusoe	Block2	MP1	0.07	834.603	1.95	0.0260026
Crusoe	Block2	MP1	0.08	736.236	1.95	0.0261388
Crusoe	Block2	MP1	0.09	631.829	1.95	0.026275
Crusoe	Block2	MP1	0.1	522.309	1.95	0.0266391
Crusoe	Block2	MP1	0.11	451.864	1.95	0.0270032
Crusoe	Block2	MP1	0.12	500.37	1.95	0.0273672
Crusoe	Block2	MP1	0.13	651.535	1.95	0.0271335
Crusoe	Block2	MP1	0.14	827.407	1.95	0.0268998
Crusoe	Block2	MP1	0.15	964.459	1.95	0.026666
Crusoe	Block2	MP1	0.16	1018.61	1.95	0.0256174
Crusoe	Block2	MP1	0.17	994.685	1.95	0.0245688
Crusoe	Block2	MP1	0.18	937.547	1.95	0.0235201
Crusoe	Block2	MP1	0.19	866.256	1.95	0.0224715
Crusoe	Block2	MP1	0.2	801.644	1.95	0.0213978
Crusoe	Block2	MP1	0.21	741.267	1.95	0.020324
Crusoe	Block2	MP1	0.22	676.948	1.95	0.0192503
Crusoe	Block2	MP1	0.23	602.701	1.95	0.0194994
Crusoe	Block2	MP1	0.24	527.606	1.95	0.0197485
Crusoe	Block2	MP1	0.25	463.809	1.95	0.0199977
Crusoe	Block2	MP1	0.26	422.516	1.95	0.0199691
Crusoe	Block2	MP1	0.27	400.515	1.95	0.0199405
Crusoe	Block2	MP1	0.28	392.298	1.95	0.019912
Crusoe	Block2	MP1	0.29	384.918	1.95	0.0198834
Crusoe	Block2	MP1	0.3	368.336	1.95	0.0201105
Crusoe	Block2	MP1	0.31	349.444	1.95	0.0203375
Crusoe	Block2	MP1	0.32	332.208	1.95	0.0205646
Crusoe	Block2	MP1	0.33	328.067	1.95	0.0206237
Crusoe	Block2	MP1	0.34	344.773	1.95	0.0206828
Crusoe	Block2	MP1	0.35	390.517	1.95	0.020742
Crusoe	Block2	MP1	0.36	473.641	1.95	0.0206643
Crusoe	Block2	MP1	0.37	583.567	1.95	0.0205866
Crusoe	Block2	MP1	0.38	696.836	1.95	0.0205089
Crusoe	Block2	MP1	0.39	778.992	1.95	0.0204312
Crusoe	Block2	MP1	0.4	823.381	1.95	0.0191791
Crusoe	Block2	MP1	0.41	835.355	1.95	0.0179269
Crusoe	Block2	MP1	0.42	819.892	1.95	0.0166748
Crusoe	Block2	MP1	0.43	778.135	1.95	0.018283
Crusoe	Block2	MP1	0.44	714.218	1.95	0.0198911
Crusoe	Block2	MP1	0.45	654.362	1.95	0.0214992
Crusoe	Block2	MP1	0.46	621.446	1.95	0.0208588
Crusoe	Block2	MP1	0.47	589.682	1.95	0.0202183
Crusoe	Block2	MP1	0.48	541.503	1.95	0.0195778
Crusoe	Block2	MP1	0.49	493.569	1.95	0.0189373
Crusoe	Block2	MP1	0.5	459.222	1.95	0.01853
Crusoe	Block2	MP1	0.51	445.23	1.95	0.0181226
Crusoe	Block2	MP1	0.52	444.652	1.95	0.0177153
Crusoe	Block2	MP1	0.53	452.287	1.95	0.0167488
Crusoe	Block2	MP1	0.54	465.911	1.95	0.0157823
Crusoe	Block2	MP1	0.55	478.664	1.95	0.0148159
Crusoe	Block2	MP1	0.56	491.92	1.95	0.0147761
Crusoe	Block2	MP1	0.57	512.242	1.95	0.0147363
Crusoe	Block2	MP1	0.58	551.813	1.95	0.0146965
Crusoe	Block2	MP1	0.59	598.14	1.95	0.0146567
Crusoe	Block2	MP1	0.6	646.051	1.95	0.014747
Crusoe	Block2	MP1	0.61	701.229	1.95	0.0148373
Crusoe	Block2	MP1	0.62	766.428	1.95	0.0149275
Crusoe	Block2	MP1	0.63	864.369	1.95	0.0147753
Crusoe	Block2	MP1	0.64	969.544	1.95	0.014623
Crusoe	Block2	MP1	0.65	1035.14	1.95	0.0144708
Crusoe	Block2	MP1	0.66	1054.73	1.95	0.0147832
Crusoe	Block2	MP1	0.67	1043.81	1.95	0.0150957
Crusoe	Block2	MP1	0.68	1022.86	1.95	0.0154081
Crusoe	Block2	MP1	0.69	992.732	1.95	0.0157206
Crusoe	Block2	MP1	0.7	968.395	1.95	0.0151898
Crusoe	Block2	MP1	0.71	929.461	1.95	0.014659
Crusoe	Block2	MP1	0.72	880.319	1.95	0.0141281
Crusoe	Block2	MP1	0.73	819.425	1.95	0.0144305
Crusoe	Block2	MP1	0.74	751.219	1.95	0.0147328
Crusoe	Block2	MP1	0.75	679.291	1.95	0.0150351
Crusoe	Block2	MP1	0.76	610.667	1.95	0.0143631
Crusoe	Block2	MP1	0.77	549.295	1.95	0.0136912
Crusoe	Block2	MP1	0.78	495.194	1.95	0.0130193
Crusoe	Block2	MP1	0.79	456.278	1.95	0.0123473
Crusoe	Block2	MP1	0.8	432.769	1.95	0.0118374
Crusoe	Block2	MP1	0.81	417.954	1.95	0.0113275
Crusoe	Block2	MP1	0.82	411.561	1.95	0.0108176
Crusoe	Block2	MP1	0.83	402.43	1.95	0.0101324
Crusoe	Block2	MP1	0.84	395.524	1.95	0.00944714
Crusoe	Block2	MP1	0.85	396.371	1.95	0.00876191
Crusoe	Block2	MP1	0.86	405.49	1.95	0.00874488
Crusoe	Block2	MP1	0.87	430.698	1.95	0.00872786
Crusoe	Block2	MP1	0.88	465.433	1.95	0.00871083
Crusoe	Block2	MP1	0.89	496.348	1.95	0.00869381
Crusoe	Block2	MP1	0.9	508.196	1.95	0.00870621
Crusoe	Block2	MP1	0.91	496.382	1.95	0.00871862
Crusoe	Block2	MP1	0.92	466.774	1.95	0.00873102
Crusoe	Block2	MP1	0.93	437.524	1.95	0.00925033
Crusoe	Block2	MP1	0.94	422.8	1.95	0.00976964
Crusoe	Block2	MP1	0.95	427.505	1.95	0.0102889
Crusoe	Block2	MP1	0.96	451.357	1.95	0.0102961
Crusoe	Block2	MP1	0.97	494.037	1.95	0.0103032
Crusoe	Block2	MP1	0.98	546.347	1.95	0.0103104
Crusoe	Block2	MP1	0.99	596.691	1.95	0.0103175
Crusoe	Block2	MP1	1	636.674	1.95	0.0105163
Crusoe	Block2	MP1	1.01	655.553	1.95	0.0107151
Crusoe	Block2	MP1	1.02	653.057	1.95	0.0109139
Crusoe	Block2	MP1	1.03	639.808	1.95	0.0110351
Crusoe	Block2	MP1	1.04	621.357	1.95	0.0111563
Crusoe	Block2	MP1	1.05	605.312	1.95	0.0112775
Crusoe	Block2	MP1	1.06	593.307	1.95	0.0109089
Crusoe	Block2	MP1	1.07	583.803	1.95	0.0105404
Crusoe	Block2	MP1	1.08	568.416	1.95	0.0101718
Crusoe	Block2	MP1	1.09	538.393	1.95	0.00980325
Crusoe	Block2	MP1	1.1	502.843	1.95	0.00910499
Crusoe	Block2	MP1	1.11	479.329	1.95	0.00840674
Crusoe	Block2	MP1	1.12	470.09	1.95	0.00770848
Crusoe	Block2	MP1	1.13	473.705	1.95	0.00750991
Crusoe	Block2	MP1	1.14	478.683	1.95	0.00731135
Crusoe	Block2	MP1	1.15	480.074	1.95	0.00711278
Crusoe	Block2	MP1	1.16	484.649	1.95	0.0070969
Crusoe	Block2	MP1	1.17	496.787	1.95	0.00708102
Crusoe	Block2	MP1	1.18	514.42	1.95	0.00706514
Crusoe	Block2	MP1	1.19	527.516	1.95	0.00704926
Crusoe	Block2	MP1	1.2	533	1.95	0.00717199
Crusoe	Block2	MP1	1.21	532.377	1.95	0.00729471
Crusoe	Block2	MP1	1.22	524.761	1.95	0.00741743
Crusoe	Block2	MP1	1.23	505.75	1.95	0.00780225
Crusoe	Block2	MP1	1.24	480.693	1.95	0.00818707
Crusoe	Block2	MP1	1.25	451.526	1.95	0.00857188
Crusoe	Block2	MP1	1.26	419.162	1.95	0.00899066
Crusoe	Block2	MP1	1.27	395.218	1.95	0.00940943
Crusoe	Block2	MP1	1.28	377.418	1.95	0.00982821
Crusoe	Block2	MP1	1.29	359.753	1.95	0.010247
Crusoe	Block2	MP1	1.3	340.684	1.95	0.0100625
Crusoe	Block2	MP1	1.31	318.394	1.95	0.00987804
Crusoe	Block2	MP1	1.32	290.321	1.95	0.00969358
Crusoe	Block2	MP1	1.33	255.942	1.95	0.00944072
Crusoe	Block2	MP1	1.34	229.542	1.95	0.00918786
Crusoe	Block2	MP1	1.35	216.497	1.95	0.00893501
Crusoe	Block2	MP1	1.36	217.175	1.95	0.00934744
Crusoe	Block2	MP1	1.37	223.733	1.95	0.00975987
Crusoe	Block2	MP1	1.38	230.495	1.95	0.0101723
Crusoe	Block2	MP1	1.39	232.007	1.95	0.0105847
Crusoe	Block2	MP1	1.4	227.62	1.95	0.0104185
Crusoe	Block2	MP1	1.41	219.491	1.95	0.0102523
Crusoe	Block2	MP1	1.42	213.914	1.95	0.0100861
Crusoe	Block2	MP1	1.43	212.17	1.95	0.0101982
Crusoe	Block2	MP1	1.44	222.678	1.95	0.0103103
Crusoe	Block2	MP1	1.45	242.492	1.95	0.0104225
Crusoe	Block2	MP1	1.46	274.954	1.95	0.00983846
Crusoe	Block2	MP1	1.47	319.157	1.95	0.00925446
Crusoe	Block2	MP1	1.48	369.232	1.95	0.00867046
Crusoe	Block2	MP1	1.49	416.81	1.95	0.00808646
Crusoe	Block2	MP1	1.5	454.32	1.95	0.00805728
Crusoe	Block2	MP1	1.51	475.244	1.95	0.00802809
Crusoe	Block2	MP1	1.52	486.106	2.05	0.00799891
Crusoe	Block2	MP1	1.53	493.658	2.05	0.00813883
Crusoe	Block2	MP1	1.54	508.142	2.05	0.00827875
Crusoe	Block2	MP1	1.55	537.297	2.05	0.00841867
Crusoe	Block2	MP1	1.56	580.977	2.05	0.00837637
Crusoe	Block2	MP1	1.57	638.507	2.05	0.00833408
Crusoe	Block2	MP1	1.58	695.47	2.05	0.00829178
Crusoe	Block2	MP1	1.59	738.302	2.05	0.00824949
Crusoe	Block2	MP1	1.6	759.211	2.05	0.00903774
Crusoe	Block2	MP1	1.61	768.752	2.05	0.00982598
Crusoe	Block2	MP1	1.62	777.627	2.05	0.0106142
Crusoe	Block2	MP1	1.63	797.809	2.05	0.0106859
Crusoe	Block2	MP1	1.64	830.306	2.05	0.0107577
Crusoe	Block2	MP1	1.65	865.673	2.05	0.0108294
Crusoe	Block2	MP1	1.66	905.594	2.05	0.0105973
Crusoe	Block2	MP1	1.67	939.121	2.05	0.0103652
Crusoe	Block2	MP1	1.68	958.692	2.05	0.0101331
Crusoe	Block2	MP1	1.69	959.433	2.05	0.00990104
Crusoe	Block2	MP1	1.7	942.179	2.05	0.0102825
Crusoe	Block2	MP1	1.71	905.998	2.05	0.0106639
Crusoe	Block2	MP1	1.72	860.875	2.05	0.0110453
Crusoe	Block2	MP1	1.73	812.506	2.05	0.0110325
Crusoe	Block2	MP1	1.74	773.269	2.05	0.0110197
Crusoe	Block2	MP1	1.75	756.537	2.05	0.0110069
Crusoe	Block2	MP1	1.76	748.873	2.05	0.0110346
Crusoe	Block2	MP1	1.77	743.381	2.05	0.0110623
Crusoe	Block2	MP1	1.78	746.371	2.05	0.0110899
Crusoe	Block2	MP1	1.79	761.311	2.05	0.0111176
Crusoe	Block2	MP1	1.8	783.274	2.05	0.0110361
Crusoe	Block2	MP1	1.81	813.614	2.05	0.0109546
Crusoe	Block2	MP1	1.82	843.951	2.05	0.0108731
Crusoe	Block2	MP1	1.83	854.036	2.05	0.0110663
Crusoe	Block2	MP1	1.84	849.088	2.05	0.0112595
Crusoe	Block2	MP1	1.85	834.085	2.05	0.0114527
Crusoe	Block2	MP1	1.86	809.717	2.05	0.0114824
Crusoe	Block2	MP1	1.87	788.415	2.05	0.0115121
Crusoe	Block2	MP1	1.88	777.136	2.05	0.0115418
Crusoe	Block2	MP1	1.89	769.35	2.05	0.0115715
Crusoe	Block2	MP1	1.9	752.238	2.05	0.011735
Crusoe	Block2	MP1	1.91	727.934	2.05	0.0118985
Crusoe	Block2	MP1	1.92	697.717	2.05	0.012062
Crusoe	Block2	MP1	1.93	664.977	2.05	0.0124687
Crusoe	Block2	MP1	1.94	624.363	2.05	0.0128754
Crusoe	Block2	MP1	1.95	593.288	2.05	0.0132821
Crusoe	Block2	MP1	1.96	546.63	2.05	0.0138311
Crusoe	Block2	MP1	1.97	458.455	2.05	0.0143802
Crusoe	Block2	MP1	1.98	396.152	2.05	0.0149293
Crusoe	Block2	MP1	1.99	335.81	2.05	0.0154784
Crusoe	Block2	MP1	2	281.545	2.05	0.0150622
Crusoe	Block2	MP1	2.01	242.278	2.05	0.014646
Crusoe	Block2	MP1	2.02	217.46	2.05	0.0142297
Crusoe	Block2	MP1	2.03	204.753	2.05	0.0144534
Crusoe	Block2	MP1	2.04	198.225	2.05	0.014677
Crusoe	Block2	MP1	2.05	197.015	2.05	0.0149006
Crusoe	Block2	MP1	2.06	201.077	2.05	0.0142797
Crusoe	Block2	MP1	2.07	208.065	2.05	0.0136588
Crusoe	Block2	MP1	2.08	215.738	2.05	0.0130378
Crusoe	Block2	MP1	2.09	220.739	2.05	0.0124169
Crusoe	Block2	MP1	2.1	226.038	2.05	0.0120885
Crusoe	Block2	MP1	2.11	231.485	2.05	0.0117601
Crusoe	Block2	MP1	2.12	238.182	2.05	0.0114317
Crusoe	Block2	MP1	2.13	247.066	2.05	0.0110742
Crusoe	Block2	MP1	2.14	253.701	2.05	0.0107167
Crusoe	Block2	MP1	2.15	258	2.05	0.0103592
Crusoe	Block2	MP1	2.16	257.613	2.05	0.0100498
Crusoe	Block2	MP1	2.17	251.311	2.05	0.00974049
Crusoe	Block2	MP1	2.18	241.121	2.05	0.00943114
Crusoe	Block2	MP1	2.19	230.547	2.05	0.00912179
Crusoe	Block2	MP1	2.2	221.449	2.05	0.00903982
Crusoe	Block2	MP1	2.21	212.047	2.05	0.00895785
Crusoe	Block2	MP1	2.22	202.689	2.05	0.00887588
Crusoe	Block2	MP1	2.23	194.577	2.05	0.00924204
Crusoe	Block2	MP1	2.24	189.486	2.05	0.0096082
Crusoe	Block2	MP1	2.25	186.911	2.05	0.00997437
Crusoe	Block2	MP1	2.26	188.87	2.05	0.00981504
Crusoe	Block2	MP1	2.27	197.887	2.05	0.00965572
Crusoe	Block2	MP1	2.28	212.678	2.05	0.0094964
Crusoe	Block2	MP1	2.29	234.212	2.05	0.00933708
Crusoe	Block2	MP1	2.3	259.877	2.05	0.00874942
Crusoe	Block2	MP1	2.31	284.975	2.05	0.00816176
Crusoe	Block2	MP1	2.32	303.767	2.05	0.0075741
Crusoe	Block2	MP1	2.33	317.78	2.05	0.00753017
Crusoe	Block2	MP1	2.34	326.983	2.05	0.00748624
Crusoe	Block2	MP1	2.35	337.128	2.05	0.00744231
Crusoe	Block2	MP1	2.36	348.411	2.05	0.00760531
Crusoe	Block2	MP1	2.37	359.531	2.05	0.00776831
Crusoe	Block2	MP1	2.38	368.28	2.05	0.0079313
Crusoe	Block2	MP1	2.39	370.742	2.05	0.0080943
Crusoe	Block2	MP1	2.4	363.258	2.05	0.00710413
Crusoe	Block2	MP1	2.41	342.684	2.05	0.00611396
Crusoe	Block2	MP1	2.42	316.893	2.05	0.0051238
Crusoe	Block2	MP1	2.43	291.895	2.05	0.00573512
Crusoe	Block2	MP1	2.44	277.73	2.05	0.00634644
Crusoe	Block2	MP1	2.45	274.121	2.05	0.00695777
Crusoe	Block2	MP1	2.46	280.756	2.05	0.0068964
Crusoe	Block2	MP1	2.47	289.018	2.05	0.00683502
Crusoe	Block2	MP1	2.48	294.405	2.05	0.00677365
Crusoe	Block2	MP1	2.49	294.58	2.05	0.00671228
Crusoe	Block2	MP1	2.5	289.907	2.05	0.00679063
Crusoe	Block2	MP1	2.51	284.631	2.05	0.00686897
Crusoe	Block2	MP1	2.52	278.619	2.2	0.00694731
Crusoe	Block2	MP1	2.53	274.572	2.2	0.00644857
Crusoe	Block2	MP1	2.54	271.646	2.2	0.00594983
Crusoe	Block2	MP1	2.55	269.323	2.2	0.00545109
Crusoe	Block2	MP1	2.56	265.691	2.2	0.00539006
Crusoe	Block2	MP1	2.57	256.371	2.2	0.00532903
Crusoe	Block2	MP1	2.58	241.914	2.2	0.00526801
Crusoe	Block2	MP1	2.59	226.761	2.2	0.00520698
Crusoe	Block2	MP1	2.6	213.926	2.2	0.0049833
Crusoe	Block2	MP1	2.61	204.747	2.2	0.00475962
Crusoe	Block2	MP1	2.62	198.937	2.2	0.00453595
Crusoe	Block2	MP1	2.63	197.896	2.2	0.00441548
Crusoe	Block2	MP1	2.64	198.266	2.2	0.00429501
Crusoe	Block2	MP1	2.65	199.264	2.2	0.00417454
Crusoe	Block2	MP1	2.66	201.121	2.2	0.00426633
Crusoe	Block2	MP1	2.67	203.386	2.2	0.00435812
Crusoe	Block2	MP1	2.68	208.757	2.2	0.00444992
Crusoe	Block2	MP1	2.69	219.556	2.2	0.00454171
Crusoe	Block2	MP1	2.7	234.194	2.2	0.00443255
Crusoe	Block2	MP1	2.71	254.518	2.2	0.00432338
Crusoe	Block2	MP1	2.72	278.778	2.2	0.00421422
Crusoe	Block2	MP1	2.73	304.17	2.2	0.00422258
Crusoe	Block2	MP1	2.74	325.281	2.2	0.00423094
Crusoe	Block2	MP1	2.75	341.544	2.2	0.0042393
Crusoe	Block2	MP1	2.76	352.87	2.2	0.00423882
Crusoe	Block2	MP1	2.77	365.036	2.2	0.00423833
Crusoe	Block2	MP1	2.78	375.252	2.2	0.00423785
Crusoe	Block2	MP1	2.79	380.074	2.2	0.00423737
Crusoe	Block2	MP1	2.8	377.294	2.2	0.00412458
Crusoe	Block2	MP1	2.81	362.49	2.2	0.00401179
Crusoe	Block2	MP1	2.82	340.837	2.2	0.00389899
Crusoe	Block2	MP1	2.83	321.632	2.2	0.00345617
Crusoe	Block2	MP1	2.84	306.758	2.2	0.00301335
Crusoe	Block2	MP1	2.85	303.231	2.2	0.00257053
Crusoe	Block2	MP1	2.86	313.556	2.2	0.00247676
Crusoe	Block2	MP1	2.87	335.951	2.2	0.002383
Crusoe	Block2	MP1	2.88	366.985	2.2	0.00228923
Crusoe	Block2	MP1	2.89	397.428	2.2	0.00219546
Crusoe	Block2	MP1	2.9	421.393	2.2	0.00271229
Crusoe	Block2	MP1	2.91	439.55	2.2	0.00322911
Crusoe	Block2	MP1	2.92	449.574	2.2	0.00374594
Crusoe	Block2	MP1	2.93	457.487	2.2	0.00359848
Crusoe	Block2	MP1	2.94	459.971	2.2	0.00345103
Crusoe	Block2	MP1	2.95	454.823	2.2	0.00330358
Crusoe	Block2	MP1	2.96	439.689	2.2	0.00339457
Crusoe	Block2	MP1	2.97	416.083	2.2	0.00348557
Crusoe	Block2	MP1	2.98	384.327	2.2	0.00357657
Crusoe	Block2	MP1	2.99	353.703	2.2	0.00366756
Crusoe	Block2	MP1	3	330.27	2.2	0.00355772
Crusoe	Block2	MP1	3.01	314.455	2.2	0.00344787
Crusoe	Block2	MP1	3.02	308.109	2.2	0.00333803
Crusoe	Block2	MP1	3.03	308.607	2.2	0.00320804
Crusoe	Block2	MP1	3.04	313.67	2.2	0.00307805
Crusoe	Block2	MP1	3.05	316.904	2.2	0.00294806
Crusoe	Block2	MP1	3.06	316.765	2.2	0.00311002
Crusoe	Block2	MP1	3.07	315.34	2.2	0.00327199
Crusoe	Block2	MP1	3.08	317.763	2.2	0.00343395
Crusoe	Block2	MP1	3.09	323.764	2.2	0.00359591
Crusoe	Block2	MP1	3.1	327.734	2.2	0.00344832
Crusoe	Block2	MP1	3.11	323.204	2.2	0.00330073
Crusoe	Block2	MP1	3.12	312.697	2.2	0.00315314
Crusoe	Block2	MP1	3.13	299.397	2.2	0.00293334
Crusoe	Block2	MP1	3.14	289.145	2.2	0.00271355
Crusoe	Block2	MP1	3.15	282.817	2.2	0.00249375
Crusoe	Block2	MP1	3.16	281.805	2.2	0.00238798
Crusoe	Block2	MP1	3.17	289.551	2.2	0.00228221
Crusoe	Block2	MP1	3.18	296.465	2.2	0.00217644
Crusoe	Block2	MP1	3.19	303.752	2.2	0.00207067
Crusoe	Block2	MP1	3.2	308.089	2.2	0.00221063
Crusoe	Block2	MP1	3.21	310.427	2.2	0.0023506
Crusoe	Block2	MP1	3.22	310.371	2.2	0.00249056
Crusoe	Block2	MP1	3.23	315.278	2.2	0.00269153
Crusoe	Block2	MP1	3.24	325.646	2.2	0.00289249
Crusoe	Block2	MP1	3.25	341.265	2.2	0.00309345
Crusoe	Block2	MP1	3.26	358.573	2.2	0.00323352
Crusoe	Block2	MP1	3.27	372.41	2.2	0.0033736
Crusoe	Block2	MP1	3.28	377.113	2.2	0.00351367
Crusoe	Block2	MP1	3.29	374.026	2.2	0.00365375
Crusoe	Block2	MP1	3.3	368.666	2.2	0.00382125
Crusoe	Block2	MP1	3.31	363.251	2.2	0.00398875
Crusoe	Block2	MP1	3.32	357.635	2.2	0.00415625
Crusoe	Block2	MP1	3.33	352.146	2.2	0.00416616
Crusoe	Block2	MP1	3.34	347.036	2.2	0.00417607
Crusoe	Block2	MP1	3.35	346.146	2.2	0.00418598
Crusoe	Block2	MP1	3.36	350.661	2.2	0.00406426
Crusoe	Block2	MP1	3.37	360.811	2.2	0.00394254
Crusoe	Block2	MP1	3.38	371.238	2.2	0.00382082
Crusoe	Block2	MP1	3.39	382.371	2.2	0.0036991
Crusoe	Block2	MP1	3.4	393.657	2.2	0.00353353
Crusoe	Block2	MP1	3.41	400.713	2.2	0.00336797
Crusoe	Block2	MP1	3.42	404.777	2.2	0.0032024
Crusoe	Block2	MP1	3.43	403.585	2.2	0.00323034
Crusoe	Block2	MP1	3.44	396.716	2.2	0.00325828
Crusoe	Block2	MP1	3.45	387.375	2.2	0.00328622
Crusoe	Block2	MP1	3.46	378.82	2.2	0.00332997
Crusoe	Block2	MP1	3.47	372.023	2.2	0.00337372
Crusoe	Block2	MP1	3.48	363.582	2.2	0.00341747
Crusoe	Block2	MP1	3.49	355.118	2.2	0.00346122
Crusoe	Block2	MP1	3.5	348.46	2.2	0.00335379
Crusoe	Block2	MP1	3.51	344.6	2.2	0.00324636
Crusoe	Block2	MP1	3.52	342.305	2.11	0.00313893
Crusoe	Block2	MP1	3.53	340.126	2.11	0.00297272
Crusoe	Block2	MP1	3.54	339.081	2.11	0.00280651
Crusoe	Block2	MP1	3.55	341.49	2.11	0.0026403
Crusoe	Block2	MP1	3.56	347.651	2.11	0.0027227
Crusoe	Block2	MP1	3.57	353.917	2.11	0.0028051
Crusoe	Block2	MP1	3.58	358.418	2.11	0.00288749
Crusoe	Block2	MP1	3.59	360.519	2.11	0.00296989
Crusoe	Block2	MP1	3.6	362.662	2.11	0.00328965
Crusoe	Block2	MP1	3.61	365.031	2.11	0.0036094
Crusoe	Block2	MP1	3.62	364.696	2.11	0.00392916
Crusoe	Block2	MP1	3.63	361.9	2.11	0.00390788
Crusoe	Block2	MP1	3.64	358.821	2.11	0.00388659
Crusoe	Block2	MP1	3.65	356.548	2.11	0.00386531
Crusoe	Block2	MP1	3.66	354.512	2.11	0.00416285
Crusoe	Block2	MP1	3.67	353.707	2.11	0.00446038
Crusoe	Block2	MP1	3.68	356.485	2.11	0.00475791
Crusoe	Block2	MP1	3.69	359.63	2.11	0.00505544
Crusoe	Block2	MP1	3.7	364.631	2.11	0.00514136
Crusoe	Block2	MP1	3.71	374.771	2.11	0.00522729
Crusoe	Block2	MP1	3.72	393.778	2.11	0.00531321
Crusoe	Block2	MP1	3.73	414.882	2.11	0.00547218
Crusoe	Block2	MP1	3.74	428.095	2.11	0.00563114
Crusoe	Block2	MP1	3.75	436.871	2.11	0.00579011
Crusoe	Block2	MP1	3.76	438.617	2.11	0.00584697
Crusoe	Block2	MP1	3.77	433.79	2.11	0.00590383
Crusoe	Block2	MP1	3.78	416.368	2.11	0.00596069
Crusoe	Block2	MP1	3.79	389.413	2.11	0.00601755
Crusoe	Block2	MP1	3.8	361.216	2.11	0.00637893
Crusoe	Block2	MP1	3.81	333.983	2.11	0.0067403
Crusoe	Block2	MP1	3.82	312.041	2.11	0.00710168
Crusoe	Block2	MP1	3.83	294.279	2.11	0.00731295
Crusoe	Block2	MP1	3.84	282.673	2.11	0.00752421
Crusoe	Block2	MP1	3.85	276.082	2.11	0.00773548
Crusoe	Block2	MP1	3.86	270.303	2.11	0.00754109
Crusoe	Block2	MP1	3.87	265.219	2.11	0.00734669
Crusoe	Block2	MP1	3.88	263.072	2.11	0.0071523
Crusoe	Block2	MP1	3.89	260.853	2.11	0.00695791
Crusoe	Block2	MP1	3.9	259.662	2.11	0.00697238
Crusoe	Block2	MP1	3.91	259.674	2.11	0.00698684
Crusoe	Block2	MP1	3.92	257.071	2.11	0.00700131
Crusoe	Block2	MP1	3.93	255.727	2.11	0.00700035
Crusoe	Block2	MP1	3.94	254.928	2.11	0.00699939
Crusoe	Block2	MP1	3.95	254.739	2.11	0.00699843
Crusoe	Block2	MP1	3.96	257.564	2.11	0.00711129
Crusoe	Block2	MP1	3.97	259.177	2.11	0.00722415
Crusoe	Block2	MP1	3.98	257.53	2.11	0.00733701
Crusoe	Block2	MP1	3.99	251.925	2.11	0.00744987
Crusoe	Block2	MP1	4	245.692	2.11	0.00785024
Crusoe	Block2	MP1	4.01	235.804	2.11	0.00825062
Crusoe	Block2	MP1	4.02	227.11	2.11	0.00865099
Crusoe	Block2	MP1	4.03	220.576	2.11	0.00882823
Crusoe	Block2	MP1	4.04	216.976	2.11	0.00900547
Crusoe	Block2	MP1	4.05	219.829	2.11	0.00918271
Crusoe	Block2	MP1	4.06	226.866	2.11	0.00913285
Crusoe	Block2	MP1	4.07	232.532	2.11	0.00908299
Crusoe	Block2	MP1	4.08	239.427	2.11	0.00903313
Crusoe	Block2	MP1	4.09	253.945	2.11	0.00898327
Crusoe	Block2	MP1	4.1	275.06	2.11	0.00879107
Crusoe	Block2	MP1	4.11	300.991	2.11	0.00859887
Crusoe	Block2	MP1	4.12	327.545	2.11	0.00840667
Crusoe	Block2	MP1	4.13	349.571	2.11	0.00891483
Crusoe	Block2	MP1	4.14	373.81	2.11	0.009423
Crusoe	Block2	MP1	4.15	396.342	2.11	0.00993116
Crusoe	Block2	MP1	4.16	415.929	2.11	0.0100452
Crusoe	Block2	MP1	4.17	438.27	2.11	0.0101593
Crusoe	Block2	MP1	4.18	467.268	2.11	0.0102734
Crusoe	Block2	MP1	4.19	502.673	2.11	0.0103875
Crusoe	Block2	MP1	4.2	531.28	2.11	0.0100108
Crusoe	Block2	MP1	4.21	538.199	2.11	0.00963414
Crusoe	Block2	MP1	4.22	531.093	2.11	0.00925746
Crusoe	Block2	MP1	4.23	528.482	2.11	0.00982093
Crusoe	Block2	MP1	4.24	542.901	2.11	0.0103844
Crusoe	Block2	MP1	4.25	573.724	2.11	0.0109479
Crusoe	Block2	MP1	4.26	609.743	2.11	0.0108463
Crusoe	Block2	MP1	4.27	645.73	2.11	0.0107448
Crusoe	Block2	MP1	4.28	668.871	2.11	0.0106432
Crusoe	Block2	MP1	4.29	671.518	2.11	0.0105417
Crusoe	Block2	MP1	4.3	663.062	2.11	0.0107923
Crusoe	Block2	MP1	4.31	660.38	2.11	0.0110429
Crusoe	Block2	MP1	4.32	670.294	2.11	0.0112935
Crusoe	Block2	MP1	4.33	684.554	2.11	0.0113276
Crusoe	Block2	MP1	4.34	697.177	2.11	0.0113617
Crusoe	Block2	MP1	4.35	707.085	2.11	0.0113958
Crusoe	Block2	MP1	4.36	714.08	2.11	0.010967
Crusoe	Block2	MP1	4.37	721.949	2.11	0.0105383
Crusoe	Block2	MP1	4.38	730.853	2.11	0.0101096
Crusoe	Block2	MP1	4.39	743.827	2.11	0.00968085
Crusoe	Block2	MP1	4.4	768.474	2.11	0.00893408
Crusoe	Block2	MP1	4.41	800.23	2.11	0.0081873
Crusoe	Block2	MP1	4.42	820.627	2.11	0.00744052
Crusoe	Block2	MP1	4.43	822.465	2.11	0.00795972
Crusoe	Block2	MP1	4.44	810.218	2.11	0.00847891
Crusoe	Block2	MP1	4.45	795.697	2.11	0.00899811
Crusoe	Block2	MP1	4.46	780.213	2.11	0.00898439
Crusoe	Block2	MP1	4.47	762.664	2.11	0.00897068
Crusoe	Block2	MP1	4.48	746.318	2.11	0.00895697
Crusoe	Block2	MP1	4.49	732.581	2.11	0.00894325
Crusoe	Block2	MP1	4.5	727.203	2.11	0.00940303
Crusoe	Block2	MP1	4.51	719.041	2.11	0.0098628
Crusoe	Block2	MP1	4.52	704.663	1.83	0.0103226
Crusoe	Block2	MP1	4.53	695.06	1.83	0.0108722
Crusoe	Block2	MP1	4.54	685.221	1.83	0.0114219
Crusoe	Block2	MP1	4.55	674.184	1.83	0.0119715
Crusoe	Block2	MP1	4.56	676.972	1.83	0.0122993
Crusoe	Block2	MP1	4.57	701.535	1.83	0.0126271
Crusoe	Block2	MP1	4.58	736.465	1.83	0.012955
Crusoe	Block2	MP1	4.59	757.489	1.83	0.0132828
Crusoe	Block2	MP1	4.6	741.487	1.83	0.0129454
Crusoe	Block2	MP1	4.61	694.819	1.83	0.0126081
Crusoe	Block2	MP1	4.62	642.231	1.83	0.0122708
Crusoe	Block2	MP1	4.63	599.62	1.83	0.0116283
Crusoe	Block2	MP1	4.64	570.402	1.83	0.0109858
Crusoe	Block2	MP1	4.65	546.347	1.83	0.0103434
Crusoe	Block2	MP1	4.66	533.915	1.83	0.0101099
Crusoe	Block2	MP1	4.67	541.437	1.83	0.00987647
Crusoe	Block2	MP1	4.68	562.153	1.83	0.00964302
Crusoe	Block2	MP1	4.69	578.021	1.83	0.00940957
Crusoe	Block2	MP1	4.7	568.174	1.83	0.00964273
Crusoe	Block2	MP1	4.71	535.484	1.83	0.00987589
Crusoe	Block2	MP1	4.72	497.675	1.83	0.010109
Crusoe	Block2	MP1	4.73	476.081	1.83	0.00962703
Crusoe	Block2	MP1	4.74	480.694	1.83	0.00914502
Crusoe	Block2	MP1	4.75	476.564	1.83	0.008663
Crusoe	Block2	MP1	4.76	465.578	1.83	0.00877648
Crusoe	Block2	MP1	4.77	447.706	1.83	0.00888995
Crusoe	Block2	MP1	4.78	417.369	1.83	0.00900343
Crusoe	Block2	MP1	4.79	390.946	1.83	0.0091169
Crusoe	Block2	MP1	4.8	373.764	1.83	0.00927679
Crusoe	Block2	MP1	4.81	374.125	1.83	0.00943668
Crusoe	Block2	MP1	4.82	380.285	1.83	0.00959657
Crusoe	Block2	MP1	4.83	387.707	1.83	0.00964959
Crusoe	Block2	MP1	4.84	386.112	1.83	0.00970262
Crusoe	Block2	MP1	4.85	378.791	1.83	0.00975565
Crusoe	Block2	MP1	4.86	375.036	1.83	0.00958836
Crusoe	Block2	MP1	4.87	386.913	1.83	0.00942106
Crusoe	Block2	MP1	4.88	414.544	1.83	0.00925377
Crusoe	Block2	MP1	4.89	448.38	1.83	0.00908647
Crusoe	Block2	MP1	4.9	476.584	1.83	0.0095245
Crusoe	Block2	MP1	4.91	482.929	1.83	0.00996253
Crusoe	Block2	MP1	4.92	461.08	1.83	0.0104006
Crusoe	Block2	MP1	4.93	432.708	1.83	0.0103024
Crusoe	Block2	MP1	4.94	412.14	1.83	0.0102042
Crusoe	Block2	MP1	4.95	412.38	1.83	0.010106
Crusoe	Block2	MP1	4.96	429.355	1.83	0.00983981
Crusoe	Block2	MP1	4.97	453.977	1.83	0.00957366
Crusoe	Block2	MP1	4.98	466.895	1.83	0.00930751
Crusoe	Block2	MP1	4.99	463.112	1.83	0.00904135
Crusoe	Block2	MP1	5	453.069	1.83	0.00919826
Crusoe	Block2	MP1	5.01	443.39	1.83	0.00935516
Crusoe	Block2	MP1	5.02	430.023	1.83	0.00951207
Crusoe	Block2	MP1	5.03	416.007	1.83	0.00982293
Crusoe	Block2	MP1	5.04	399.645	1.83	0.0101338
Crusoe	Block2	MP1	5.05	386.971	1.83	0.0104446
Crusoe	Block2	MP1	5.06	376.701	1.83	0.0099509
Crusoe	Block2	MP1	5.07	369.44	1.83	0.00945715
Crusoe	Block2	MP1	5.08	366.703	1.83	0.0089634
Crusoe	Block2	MP1	5.09	371.177	1.83	0.00846965
Crusoe	Block2	MP1	5.1	377.45	1.83	0.00847998
Crusoe	Block2	MP1	5.11	377.818	1.83	0.00849031
Crusoe	Block2	MP1	5.12	367.926	1.83	0.00850064
Crusoe	Block2	MP1	5.13	354.211	1.83	0.00852143
Crusoe	Block2	MP1	5.14	341.346	1.83	0.00854222
Crusoe	Block2	MP1	5.15	325.664	1.83	0.00856301
Crusoe	Block2	MP1	5.16	311.163	1.83	0.00823212
Crusoe	Block2	MP1	5.17	299.873	1.83	0.00790124
Crusoe	Block2	MP1	5.18	291.036	1.83	0.00757035
Crusoe	Block2	MP1	5.19	284.41	1.83	0.00723947
Crusoe	Block2	MP1	5.2	275.307	1.83	0.0073727
Crusoe	Block2	MP1	5.21	264.399	1.83	0.00750592
Crusoe	Block2	MP1	5.22	250.162	1.83	0.00763915
Crusoe	Block2	MP1	5.23	237.975	1.83	0.00771336
Crusoe	Block2	MP1	5.24	232.212	1.83	0.00778758
Crusoe	Block2	MP1	5.25	231.554	1.83	0.0078618
Crusoe	Block2	MP1	5.26	234.84	1.83	0.00757197
Crusoe	Block2	MP1	5.27	243.655	1.83	0.00728215
Crusoe	Block2	MP1	5.28	254.488	1.83	0.00699232
Crusoe	Block2	MP1	5.29	266.073	1.83	0.00670249
Crusoe	Block2	MP1	5.3	277.963	1.83	0.00675581
Crusoe	Block2	MP1	5.31	286.698	1.83	0.00680912
Crusoe	Block2	MP1	5.32	291.902	1.83	0.00686243
Crusoe	Block2	MP1	5.33	300.514	1.83	0.00715665
Crusoe	Block2	MP1	5.34	314.867	1.83	0.00745087
Crusoe	Block2	MP1	5.35	329.29	1.83	0.00774509
Crusoe	Block2	MP1	5.36	351.609	1.83	0.00762788
Crusoe	Block2	MP1	5.37	374.871	1.83	0.00751067
Crusoe	Block2	MP1	5.38	388.631	1.83	0.00739346
Crusoe	Block2	MP1	5.39	383.572	1.83	0.00727626
Crusoe	Block2	MP1	5.4	366.871	1.83	0.00687812
Crusoe	Block2	MP1	5.41	342.803	1.83	0.00647999
Crusoe	Block2	MP1	5.42	319.358	1.83	0.00608185
Crusoe	Block2	MP1	5.43	298.274	1.83	0.00611714
Crusoe	Block2	MP1	5.44	279.748	1.83	0.00615243
Crusoe	Block2	MP1	5.45	263.912	1.83	0.00618772
Crusoe	Block2	MP1	5.46	246.75	1.83	0.00582572
Crusoe	Block2	MP1	5.47	234.742	1.83	0.00546372
Crusoe	Block2	MP1	5.48	223.737	1.83	0.00510172
Crusoe	Block2	MP1	5.49	216.967	1.83	0.00473972
Crusoe	Block2	MP1	5.5	215.724	1.83	0.00512043
Crusoe	Block2	MP1	5.51	219.306	1.83	0.00550115
Crusoe	Block2	MP1	5.52	225.987	1.84	0.00588186
Crusoe	Block2	MP1	5.53	235.428	1.84	0.0056296
Crusoe	Block2	MP1	5.54	247.358	1.84	0.00537734
Crusoe	Block2	MP1	5.55	258.731	1.84	0.00512509
Crusoe	Block2	MP1	5.56	266.865	1.84	0.00486384
Crusoe	Block2	MP1	5.57	271.227	1.84	0.00460259
Crusoe	Block2	MP1	5.58	273.794	1.84	0.00434134
Crusoe	Block2	MP1	5.59	275.316	1.84	0.00408009
Crusoe	Block2	MP1	5.6	275.281	1.84	0.00407689
Crusoe	Block2	MP1	5.61	273.3	1.84	0.00407368
Crusoe	Block2	MP1	5.62	264.394	1.84	0.00407048
Crusoe	Block2	MP1	5.63	253.453	1.84	0.0041338
Crusoe	Block2	MP1	5.64	240.22	1.84	0.00419712
Crusoe	Block2	MP1	5.65	227.473	1.84	0.00426044
Crusoe	Block2	MP1	5.66	218.545	1.84	0.00426564
Crusoe	Block2	MP1	5.67	211.708	1.84	0.00427084
Crusoe	Block2	MP1	5.68	208.357	1.84	0.00427604
Crusoe	Block2	MP1	5.69	208.029	1.84	0.00428124
Crusoe	Block2	MP1	5.7	206.949	1.84	0.00419761
Crusoe	Block2	MP1	5.71	207.386	1.84	0.00411397
Crusoe	Block2	MP1	5.72	208.532	1.84	0.00403033
Crusoe	Block2	MP1	5.73	206.005	1.84	0.00405868
Crusoe	Block2	MP1	5.74	206.423	1.84	0.00408703
Crusoe	Block2	MP1	5.75	207.825	1.84	0.00411538
Crusoe	Block2	MP1	5.76	210.567	1.84	0.00414114
Crusoe	Block2	MP1	5.77	218.334	1.84	0.0041669
Crusoe	Block2	MP1	5.78	224.465	1.84	0.00419266
Crusoe	Block2	MP1	5.79	229.326	1.84	0.00421842
Crusoe	Block2	MP1	5.8	233.009	1.84	0.00410768
Crusoe	Block2	MP1	5.81	233.579	1.84	0.00399693
Crusoe	Block2	MP1	5.82	231.818	1.84	0.00388618
Crusoe	Block2	MP1	5.83	229.592	1.84	0.00384509
Crusoe	Block2	MP1	5.84	225.567	1.84	0.00380401
Crusoe	Block2	MP1	5.85	221.939	1.84	0.00376292
Crusoe	Block2	MP1	5.86	216.967	1.84	0.00358483
Crusoe	Block2	MP1	5.87	210.378	1.84	0.00340674
Crusoe	Block2	MP1	5.88	204.731	1.84	0.00322864
Crusoe	Block2	MP1	5.89	200.148	1.84	0.00305055
Crusoe	Block2	MP1	5.9	197.076	1.84	0.0029651
Crusoe	Block2	MP1	5.91	197.965	1.84	0.00287964
Crusoe	Block2	MP1	5.92	201.601	1.84	0.00279419
Crusoe	Block2	MP1	5.93	206.271	1.84	0.00276119
Crusoe	Block2	MP1	5.94	210.347	1.84	0.00272819
Crusoe	Block2	MP1	5.95	214.66	1.84	0.00269519
Crusoe	Block2	MP1	5.96	220.252	1.84	0.00267018
Crusoe	Block2	MP1	5.97	222.109	1.84	0.00264518
Crusoe	Block2	MP1	5.98	222.746	1.84	0.00262017
Crusoe	Block2	MP1	5.99	224.066	1.84	0.00259516
Crusoe	Block2	MP1	6	224.385	1.84	0.00253769
Crusoe	Block2	MP1	6.01	223.019	1.84	0.00248021
Crusoe	Block2	MP1	6.02	220.684	1.84	0.00242274
Crusoe	Block2	MP1	6.03	218.208	1.84	0.00277376
Crusoe	Block2	MP1	6.04	214.877	1.84	0.00312477
Crusoe	Block2	MP1	6.05	212.348	1.84	0.00347579
Crusoe	Block2	MP1	6.06	212.22	1.84	0.00338213
Crusoe	Block2	MP1	6.07	214.315	1.84	0.00328846
Crusoe	Block2	MP1	6.08	217.187	1.84	0.00319479
Crusoe	Block2	MP1	6.09	219.347	1.84	0.00310112
Crusoe	Block2	MP1	6.1	219.086	1.84	0.00327764
Crusoe	Block2	MP1	6.11	219.09	1.84	0.00345416
Crusoe	Block2	MP1	6.12	219.177	1.84	0.00363067
Crusoe	Block2	MP1	6.13	219.471	1.84	0.00386775
Crusoe	Block2	MP1	6.14	221.943	1.84	0.00410482
Crusoe	Block2	MP1	6.15	224.724	1.84	0.0043419
Crusoe	Block2	MP1	6.16	226.975	1.84	0.00434657
Crusoe	Block2	MP1	6.17	228.536	1.84	0.00435124
Crusoe	Block2	MP1	6.18	228.016	1.84	0.00435591
Crusoe	Block2	MP1	6.19	226.836	1.84	0.00436058
Crusoe	Block2	MP1	6.2	226.658	1.84	0.00419653
Crusoe	Block2	MP1	6.21	229.828	1.84	0.00403248
Crusoe	Block2	MP1	6.22	235.562	1.84	0.00386842
Crusoe	Block2	MP1	6.23	239.818	1.84	0.00396234
Crusoe	Block2	MP1	6.24	242.318	1.84	0.00405625
Crusoe	Block2	MP1	6.25	241.346	1.84	0.00415016
Crusoe	Block2	MP1	6.26	239.332	1.84	0.00416991
Crusoe	Block2	MP1	6.27	235.043	1.84	0.00418966
Crusoe	Block2	MP1	6.28	232.001	1.84	0.0042094
Crusoe	Block2	MP1	6.29	228.856	1.84	0.00422915
Crusoe	Block2	MP1	6.3	227.167	1.84	0.0038036
Crusoe	Block2	MP1	6.31	225.686	1.84	0.00337806
Crusoe	Block2	MP1	6.32	224.034	1.84	0.00295251
Crusoe	Block2	MP1	6.33	221.251	1.84	0.0029671
Crusoe	Block2	MP1	6.34	216.653	1.84	0.00298168
Crusoe	Block2	MP1	6.35	213.994	1.84	0.00299627
Crusoe	Block2	MP1	6.36	211.216	1.84	0.00324451
Crusoe	Block2	MP1	6.37	209.731	1.84	0.00349274
Crusoe	Block2	MP1	6.38	207.881	1.84	0.00374098
Crusoe	Block2	MP1	6.39	205.878	1.84	0.00398922
Crusoe	Block2	MP1	6.4	204.988	1.84	0.00371458
Crusoe	Block2	MP1	6.41	202.816	1.84	0.00343993
Crusoe	Block2	MP1	6.42	202.788	1.84	0.00316529
Crusoe	Block2	MP1	6.43	201.141	1.84	0.00346348
Crusoe	Block2	MP1	6.44	200.248	1.84	0.00376166
Crusoe	Block2	MP1	6.45	198.619	1.84	0.00405985
Crusoe	Block2	MP1	6.46	197.87	1.84	0.00411317
Crusoe	Block2	MP1	6.47	199.534	1.84	0.0041665
Crusoe	Block2	MP1	6.48	201.832	1.84	0.00421982
Crusoe	Block2	MP1	6.49	205.933	1.84	0.00427314
Crusoe	Block2	MP1	6.5	210.254	1.84	0.00441984
Crusoe	Block2	MP1	6.51	215.606	1.84	0.00456653
Crusoe	Block2	MP1	6.52	223.071	1.41	0.00471323
Crusoe	Block2	MP1	6.53	226.897	1.41	0.00511592
Crusoe	Block2	MP1	6.54	228.505	1.41	0.00551862
Crusoe	Block2	MP1	6.55	230.111	1.41	0.00592132
Crusoe	Block2	MP1	6.56	231.423	1.41	0.00590825
Crusoe	Block2	MP1	6.57	236.381	1.41	0.00589518
Crusoe	Block2	MP1	6.58	242.468	1.41	0.00588211
Crusoe	Block2	MP1	6.59	247.565	1.41	0.00586905
Crusoe	Block2	MP1	6.6	252.994	1.41	0.00603689
Crusoe	Block2	MP1	6.61	261.144	1.41	0.00620474
Crusoe	Block2	MP1	6.62	273.529	1.41	0.00637259
Crusoe	Block2	MP1	6.63	287.617	1.41	0.00652884
Crusoe	Block2	MP1	6.64	304.729	1.41	0.00668509
Crusoe	Block2	MP1	6.65	324.762	1.41	0.00684133
Crusoe	Block2	MP1	6.66	342.618	1.41	0.00694153
Crusoe	Block2	MP1	6.67	362.546	1.41	0.00704173
Crusoe	Block2	MP1	6.68	379.873	1.41	0.00714193
Crusoe	Block2	MP1	6.69	395.379	1.41	0.00724213
Crusoe	Block2	MP1	6.7	401.457	1.41	0.00734684
Crusoe	Block2	MP1	6.71	399.095	1.41	0.00745154
Crusoe	Block2	MP1	6.72	389.212	1.41	0.00755624
Crusoe	Block2	MP1	6.73	378.06	1.41	0.00702001
Crusoe	Block2	MP1	6.74	361.858	1.41	0.00648378
Crusoe	Block2	MP1	6.75	338.534	1.41	0.00594754
Crusoe	Block2	MP1	6.76	314.39	1.41	0.00592101
Crusoe	Block2	MP1	6.77	290.342	1.41	0.00589448
Crusoe	Block2	MP1	6.78	263.261	1.41	0.00586795
Crusoe	Block2	MP1	6.79	244.693	1.41	0.00584142
Crusoe	Block2	MP1	6.8	232.67	1.41	0.00682108
Crusoe	Block2	MP1	6.81	223.551	1.41	0.00780074
Crusoe	Block2	MP1	6.82	218.646	1.41	0.0087804
Crusoe	Block2	MP1	6.83	215.666	1.41	0.00846541
Crusoe	Block2	MP1	6.84	214.171	1.41	0.00815041
Crusoe	Block2	MP1	6.85	215.28	1.41	0.00783541
Crusoe	Block2	MP1	6.86	218.771	1.41	0.00807609
Crusoe	Block2	MP1	6.87	223.624	1.41	0.00831677
Crusoe	Block2	MP1	6.88	225.118	1.41	0.00855746
Crusoe	Block2	MP1	6.89	227.288	1.41	0.00879814
Crusoe	Block2	MP1	6.9	228.559	1.41	0.0085944
Crusoe	Block2	MP1	6.91	229.474	1.41	0.00839065
Crusoe	Block2	MP1	6.92	234.922	1.41	0.00818691
Crusoe	Block2	MP1	6.93	243.547	1.41	0.00862057
Crusoe	Block2	MP1	6.94	257.634	1.41	0.00905423
Crusoe	Block2	MP1	6.95	279.001	1.41	0.00948789
Crusoe	Block2	MP1	6.96	307.299	1.41	0.00913478
Crusoe	Block2	MP1	6.97	337.292	1.41	0.00878168
Crusoe	Block2	MP1	6.98	370.964	1.41	0.00842857
Crusoe	Block2	MP1	6.99	408.581	1.41	0.00807546
Crusoe	Block2	MP1	7	448.879	1.41	0.00809474
Crusoe	Block2	MP1	7.01	487.265	1.41	0.00811401
Crusoe	Block2	MP1	7.02	510.477	1.41	0.00813329
Crusoe	Block2	MP1	7.03	513.395	1.41	0.00806797
Crusoe	Block2	MP1	7.04	500.662	1.41	0.00800265
Crusoe	Block2	MP1	7.05	475.816	1.41	0.00793733
Crusoe	Block2	MP1	7.06	437.834	1.41	0.00779834
Crusoe	Block2	MP1	7.07	398.268	1.41	0.00765935
Crusoe	Block2	MP1	7.08	357.847	1.41	0.00752036
Crusoe	Block2	MP1	7.09	319.509	1.41	0.00738137
Crusoe	Block2	MP1	7.1	284.592	1.41	0.00790726
Crusoe	Block2	MP1	7.11	256.378	1.41	0.00843315
Crusoe	Block2	MP1	7.12	234.953	1.41	0.00895904
Crusoe	Block2	MP1	7.13	222.027	1.41	0.00872481
Crusoe	Block2	MP1	7.14	215.867	1.41	0.00849057
Crusoe	Block2	MP1	7.15	215.004	1.41	0.00825633
Crusoe	Block2	MP1	7.16	218.463	1.41	0.00810358
Crusoe	Block2	MP1	7.17	223.315	1.41	0.00795082
Crusoe	Block2	MP1	7.18	228.365	1.41	0.00779807
Crusoe	Block2	MP1	7.19	230.223	1.41	0.00764531
Crusoe	Block2	MP1	7.2	228.169	1.41	0.00719456
Crusoe	Block2	MP1	7.21	225.511	1.41	0.00674381
Crusoe	Block2	MP1	7.22	223.814	1.41	0.00629306
Crusoe	Block2	MP1	7.23	223.457	1.41	0.00639294
Crusoe	Block2	MP1	7.24	222.867	1.41	0.00649281
Crusoe	Block2	MP1	7.25	226.445	1.41	0.00659269
Crusoe	Block2	MP1	7.26	231.52	1.41	0.00652252
Crusoe	Block2	MP1	7.27	236.285	1.41	0.00645235
Crusoe	Block2	MP1	7.28	241.137	1.41	0.00638217
Crusoe	Block2	MP1	7.29	244.893	1.41	0.006312
Crusoe	Block2	MP1	7.3	249.195	1.41	0.00611293
Crusoe	Block2	MP1	7.31	250.262	1.41	0.00591385
Crusoe	Block2	MP1	7.32	250.623	1.41	0.00571478
Crusoe	Block2	MP1	7.33	250.109	1.41	0.00593384
Crusoe	Block2	MP1	7.34	250.868	1.41	0.00615291
Crusoe	Block2	MP1	7.35	251.809	1.41	0.00637197
Crusoe	Block2	MP1	7.36	253.724	1.41	0.00655305
Crusoe	Block2	MP1	7.37	260.046	1.41	0.00673413
Crusoe	Block2	MP1	7.38	267.884	1.41	0.00691521
Crusoe	Block2	MP1	7.39	279.917	1.41	0.00709629
Crusoe	Block2	MP1	7.4	293.997	1.41	0.00658338
Crusoe	Block2	MP1	7.41	303.898	1.41	0.00607048
Crusoe	Block2	MP1	7.42	309.888	1.41	0.00555757
Crusoe	Block2	MP1	7.43	307.318	1.41	0.00559747
Crusoe	Block2	MP1	7.44	296.955	1.41	0.00563737
Crusoe	Block2	MP1	7.45	279.523	1.41	0.00567726
Crusoe	Block2	MP1	7.46	261.565	1.41	0.0054444
Crusoe	Block2	MP1	7.47	247.6	1.41	0.00521154
Crusoe	Block2	MP1	7.48	238.579	1.41	0.00497868
Crusoe	Block2	MP1	7.49	231.324	1.41	0.00474582
Crusoe	Block2	MP1	7.5	224.161	1.41	0.00439872
Crusoe	Block2	MP1	7.51	216.892	1.41	0.00405162
Crusoe	Block2	MP1	7.52	210.259	1.59	0.00370453
Crusoe	Block2	MP1	7.53	205.683	1.59	0.00390308
Crusoe	Block2	MP1	7.54	202.733	1.59	0.00410163
Crusoe	Block2	MP1	7.55	201.559	1.59	0.00430017
Crusoe	Block2	MP1	7.56	200.612	1.59	0.00419377
Crusoe	Block2	MP1	7.57	200.279	1.59	0.00408737
Crusoe	Block2	MP1	7.58	199.666	1.59	0.00398097
Crusoe	Block2	MP1	7.59	199.414	1.59	0.00387457
Crusoe	Block2	MP1	7.6	200.231	1.59	0.00376354
Crusoe	Block2	MP1	7.61	204.023	1.59	0.00365251
Crusoe	Block2	MP1	7.62	211.479	1.59	0.00354148
Crusoe	Block2	MP1	7.63	218.819	1.59	0.00366026
Crusoe	Block2	MP1	7.64	226.864	1.59	0.00377903
Crusoe	Block2	MP1	7.65	229.395	1.59	0.00389781
Crusoe	Block2	MP1	7.66	228.144	1.59	0.00385848
Crusoe	Block2	MP1	7.67	223.02	1.59	0.00381916
Crusoe	Block2	MP1	7.68	214.575	1.59	0.00377984
Crusoe	Block2	MP1	7.69	206.646	1.59	0.00374052
Crusoe	Block2	MP1	7.7	197.211	1.59	0.00377231
Crusoe	Block2	MP1	7.71	189.86	1.59	0.0038041
Crusoe	Block2	MP1	7.72	184.327	1.59	0.00383589
Crusoe	Block2	MP1	7.73	182.258	1.59	0.00368978
Crusoe	Block2	MP1	7.74	180.93	1.59	0.00354367
Crusoe	Block2	MP1	7.75	182.091	1.59	0.00339756
Crusoe	Block2	MP1	7.76	184.972	1.59	0.00349825
Crusoe	Block2	MP1	7.77	191.417	1.59	0.00359894
Crusoe	Block2	MP1	7.78	199.703	1.59	0.00369964
Crusoe	Block2	MP1	7.79	210.209	1.59	0.00380033
Crusoe	Block2	MP1	7.8	221.948	1.59	0.00372257
Crusoe	Block2	MP1	7.81	233.349	1.59	0.0036448
Crusoe	Block2	MP1	7.82	243.209	1.59	0.00356704
Crusoe	Block2	MP1	7.83	250.897	1.59	0.00344851
Crusoe	Block2	MP1	7.84	254.314	1.59	0.00332999
Crusoe	Block2	MP1	7.85	256.459	1.59	0.00321146
Crusoe	Block2	MP1	7.86	257.106	1.59	0.00317093
Crusoe	Block2	MP1	7.87	253.728	1.59	0.0031304
Crusoe	Block2	MP1	7.88	247.42	1.59	0.00308986
Crusoe	Block2	MP1	7.89	238.644	1.59	0.00304933
Crusoe	Block2	MP1	7.9	229.157	1.59	0.00276754
Crusoe	Block2	MP1	7.91	221.122	1.59	0.00248575
Crusoe	Block2	MP1	7.92	213.821	1.59	0.00220396
Crusoe	Block2	MP1	7.93	211.742	1.59	0.00209139
Crusoe	Block2	MP1	7.94	211.265	1.59	0.00197883
Crusoe	Block2	MP1	7.95	213.801	1.59	0.00186626
Crusoe	Block2	MP1	7.96	217.226	1.59	0.00188498
Crusoe	Block2	MP1	7.97	219.528	1.59	0.00190369
Crusoe	Block2	MP1	7.98	221.716	1.59	0.00192241
Crusoe	Block2	MP1	7.99	223.059	1.59	0.00194113
Crusoe	Block2	MP1	8	222.294	1.59	0.00200665
Crusoe	Block2	MP1	8.01	220.095	1.59	0.00207217
Crusoe	Block2	MP1	8.02	219.038	1.59	0.00213769
Crusoe	Block2	MP1	8.03	217.734	1.59	0.00217596
Crusoe	Block2	MP1	8.04	214.941	1.59	0.00221424
Crusoe	Block2	MP1	8.05	211.615	1.59	0.00225251
Crusoe	Block2	MP1	8.06	207.713	1.59	0.00240186
Crusoe	Block2	MP1	8.07	203.061	1.59	0.0025512
Crusoe	Block2	MP1	8.08	198.221	1.59	0.00270055
Crusoe	Block2	MP1	8.09	195.095	1.59	0.00284989
Crusoe	Block2	MP1	8.1	193.655	1.59	0.00309875
Crusoe	Block2	MP1	8.11	193.061	1.59	0.0033476
Crusoe	Block2	MP1	8.12	194.72	1.59	0.00359645
Crusoe	Block2	MP1	8.13	196.296	1.59	0.00357082
Crusoe	Block2	MP1	8.14	198.61	1.59	0.00354519
Crusoe	Block2	MP1	8.15	200.535	1.59	0.00351956
Crusoe	Block2	MP1	8.16	202.424	1.59	0.00341944
Crusoe	Block2	MP1	8.17	202.856	1.59	0.00331933
Crusoe	Block2	MP1	8.18	203.487	1.59	0.00321922
Crusoe	Block2	MP1	8.19	203.153	1.59	0.0031191
Crusoe	Block2	MP1	8.2	201.85	1.59	0.00346254
Crusoe	Block2	MP1	8.21	200.125	1.59	0.00380598
Crusoe	Block2	MP1	8.22	197.496	1.59	0.00414942
Crusoe	Block2	MP1	8.23	196.038	1.59	0.00422515
Crusoe	Block2	MP1	8.24	193.739	1.59	0.00430088
Crusoe	Block2	MP1	8.25	192.17	1.59	0.0043766
Crusoe	Block2	MP1	8.26	191.814	1.59	0.00453404
Crusoe	Block2	MP1	8.27	191.576	1.59	0.00469147
Crusoe	Block2	MP1	8.28	191.843	1.59	0.0048489
Crusoe	Block2	MP1	8.29	194.19	1.59	0.00500633
Crusoe	Block2	MP1	8.3	197.446	1.59	0.00468076
Crusoe	Block2	MP1	8.31	199.975	1.59	0.0043552
Crusoe	Block2	MP1	8.32	201.676	1.59	0.00402964
Crusoe	Block2	MP1	8.33	201.951	1.59	0.00413263
Crusoe	Block2	MP1	8.34	203.541	1.59	0.00423562
Crusoe	Block2	MP1	8.35	206.071	1.59	0.00433861
Crusoe	Block2	MP1	8.36	207.46	1.59	0.00446487
Crusoe	Block2	MP1	8.37	209.25	1.59	0.00459112
Crusoe	Block2	MP1	8.38	210.929	1.59	0.00471738
Crusoe	Block2	MP1	8.39	211.281	1.59	0.00484364
Crusoe	Block2	MP1	8.4	213.495	1.59	0.00440266
Crusoe	Block2	MP1	8.41	216.225	1.59	0.00396167
Crusoe	Block2	MP1	8.42	219.835	1.59	0.00352069
Crusoe	Block2	MP1	8.43	223.709	1.59	0.00356783
Crusoe	Block2	MP1	8.44	228.146	1.59	0.00361497
Crusoe	Block2	MP1	8.45	231.652	1.59	0.00366211
Crusoe	Block2	MP1	8.46	233.561	1.59	0.00373348
Crusoe	Block2	MP1	8.47	236.453	1.59	0.00380486
Crusoe	Block2	MP1	8.48	239.841	1.59	0.00387623
Crusoe	Block2	MP1	8.49	245.11	1.59	0.00394761
Crusoe	Block2	MP1	8.5	250.909	1.59	0.00485731
Crusoe	Block2	MP1	8.51	256.714	1.59	0.00576702
Crusoe	Block2	MP1	8.52	262.606	1.78	0.00667673
Crusoe	Block2	MP1	8.53	265.423	1.78	0.00659187
Crusoe	Block2	MP1	8.54	265.483	1.78	0.00650701
Crusoe	Block2	MP1	8.55	263.983	1.78	0.00642215
Crusoe	Block2	MP1	8.56	261.094	1.78	0.006416
Crusoe	Block2	MP1	8.57	259.087	1.78	0.00640985
Crusoe	Block2	MP1	8.58	256.183	1.78	0.0064037
Crusoe	Block2	MP1	8.59	251.704	1.78	0.00639754
Crusoe	Block2	MP1	8.6	246.194	1.78	0.0062826
Crusoe	Block2	MP1	8.61	240.068	1.78	0.00616766
Crusoe	Block2	MP1	8.62	235.244	1.78	0.00605272
Crusoe	Block2	MP1	8.63	228.787	1.78	0.00622387
Crusoe	Block2	MP1	8.64	222.314	1.78	0.00639501
Crusoe	Block2	MP1	8.65	215.902	1.78	0.00656616
Crusoe	Block2	MP1	8.66	209.468	1.78	0.00655346
Crusoe	Block2	MP1	8.67	205.146	1.78	0.00654076
Crusoe	Block2	MP1	8.68	202.245	1.78	0.00652807
Crusoe	Block2	MP1	8.69	200.719	1.78	0.00651537
Crusoe	Block2	MP1	8.7	203.016	1.78	0.00673582
Crusoe	Block2	MP1	8.71	207.813	1.78	0.00695626
Crusoe	Block2	MP1	8.72	213.234	1.78	0.00717671
Crusoe	Block2	MP1	8.73	218.972	1.78	0.00718874
Crusoe	Block2	MP1	8.74	225.052	1.78	0.00720078
Crusoe	Block2	MP1	8.75	232.538	1.78	0.00721281
Crusoe	Block2	MP1	8.76	241.688	1.78	0.00704754
Crusoe	Block2	MP1	8.77	250.965	1.78	0.00688227
Crusoe	Block2	MP1	8.78	260.754	1.78	0.00671699
Crusoe	Block2	MP1	8.79	271.896	1.78	0.00655172
Crusoe	Block2	MP1	8.8	283.657	1.78	0.00634052
Crusoe	Block2	MP1	8.81	296.262	1.78	0.00612932
Crusoe	Block2	MP1	8.82	305.066	1.78	0.00591812
Crusoe	Block2	MP1	8.83	311.786	1.78	0.00579297
Crusoe	Block2	MP1	8.84	315.295	1.78	0.00566781
Crusoe	Block2	MP1	8.85	316.566	1.78	0.00554265
Crusoe	Block2	MP1	8.86	314.37	1.78	0.00555537
Crusoe	Block2	MP1	8.87	312.106	1.78	0.00556809
Crusoe	Block2	MP1	8.88	308.044	1.78	0.0055808
Crusoe	Block2	MP1	8.89	301.327	1.78	0.00559352
Crusoe	Block2	MP1	8.9	289.495	1.78	0.0057217
Crusoe	Block2	MP1	8.91	273.076	1.78	0.00584987
Crusoe	Block2	MP1	8.92	259.471	1.78	0.00597805
Crusoe	Block2	MP1	8.93	246.476	1.78	0.00610856
Crusoe	Block2	MP1	8.94	238.933	1.78	0.00623908
Crusoe	Block2	MP1	8.95	235.372	1.78	0.0063696
Crusoe	Block2	MP1	8.96	234.489	1.78	0.0061726
Crusoe	Block2	MP1	8.97	237.787	1.78	0.00597561
Crusoe	Block2	MP1	8.98	243.371	1.78	0.00577861
Crusoe	Block2	MP1	8.99	251.174	1.78	0.00558162
Crusoe	Block2	MP1	9	258.751	1.78	0.0056926
Crusoe	Block2	MP1	9.01	267.744	1.78	0.00580358
Crusoe	Block2	MP1	9.02	274.206	1.78	0.00591456
Crusoe	Block2	MP1	9.03	278.503	1.78	0.00601303
Crusoe	Block2	MP1	9.04	278.454	1.78	0.0061115
Crusoe	Block2	MP1	9.05	275.441	1.78	0.00620997
Crusoe	Block2	MP1	9.06	268.901	1.78	0.00613472
Crusoe	Block2	MP1	9.07	260.501	1.78	0.00605946
Crusoe	Block2	MP1	9.08	252	1.78	0.0059842
Crusoe	Block2	MP1	9.09	241.781	1.78	0.00590894
Crusoe	Block2	MP1	9.1	231.158	1.78	0.00613864
Crusoe	Block2	MP1	9.11	220.854	1.78	0.00636834
Crusoe	Block2	MP1	9.12	212.961	1.78	0.00659804
Crusoe	Block2	MP1	9.13	209.733	1.78	0.0065597
Crusoe	Block2	MP1	9.14	209.998	1.78	0.00652136
Crusoe	Block2	MP1	9.15	213.461	1.78	0.00648302
Crusoe	Block2	MP1	9.16	222.024	1.78	0.00644446
Crusoe	Block2	MP1	9.17	234.522	1.78	0.0064059
Crusoe	Block2	MP1	9.18	250.246	1.78	0.00636734
Crusoe	Block2	MP1	9.19	263.248	1.78	0.00632877
Crusoe	Block2	MP1	9.2	272.82	1.78	0.00584667
Crusoe	Block2	MP1	9.21	279.207	1.78	0.00536456
Crusoe	Block2	MP1	9.22	283.089	1.78	0.00488245
Crusoe	Block2	MP1	9.23	284.391	1.78	0.00510201
Crusoe	Block2	MP1	9.24	285.998	1.78	0.00532158
Crusoe	Block2	MP1	9.25	286.592	1.78	0.00554114
Crusoe	Block2	MP1	9.26	287.177	1.78	0.00555655
Crusoe	Block2	MP1	9.27	285.273	1.78	0.00557195
Crusoe	Block2	MP1	9.28	280.639	1.78	0.00558736
Crusoe	Block2	MP1	9.29	277.479	1.78	0.00560277
Crusoe	Block2	MP1	9.3	279.353	1.78	0.00550507
Crusoe	Block2	MP1	9.31	282.545	1.78	0.00540736
Crusoe	Block2	MP1	9.32	288.109	1.78	0.00530966
Crusoe	Block2	MP1	9.33	293.582	1.78	0.0055334
Crusoe	Block2	MP1	9.34	301.308	1.78	0.00575714
Crusoe	Block2	MP1	9.35	309.855	1.78	0.00598088
Crusoe	Block2	MP1	9.36	312.986	1.78	0.00624743
Crusoe	Block2	MP1	9.37	309.932	1.78	0.00651398
Crusoe	Block2	MP1	9.38	302.585	1.78	0.00678053
Crusoe	Block2	MP1	9.39	292.846	1.78	0.00704707
Crusoe	Block2	MP1	9.4	285.234	1.78	0.00675738
Crusoe	Block2	MP1	9.41	279.009	1.78	0.00646768
Crusoe	Block2	MP1	9.42	276.059	1.78	0.00617799
Crusoe	Block2	MP1	9.43	275.914	1.78	0.00632954
Crusoe	Block2	MP1	9.44	275.63	1.78	0.0064811
Crusoe	Block2	MP1	9.45	277.687	1.78	0.00663265
Crusoe	Block2	MP1	9.46	285.004	1.78	0.00671817
Crusoe	Block2	MP1	9.47	292.771	1.78	0.00680369
Crusoe	Block2	MP1	9.48	300.716	1.78	0.00688921
Crusoe	Block2	MP1	9.49	306.849	1.78	0.00697473
Crusoe	Block2	MP1	9.5	310.785	1.78	0.0068105
Crusoe	Block2	MP1	9.51	308.521	1.78	0.00664627
Crusoe	Block2	MP1	9.52	304.675	1.84	0.00648204
Crusoe	Block2	MP1	9.53	301.065	1.84	0.00620507
Crusoe	Block2	MP1	9.54	298.621	1.84	0.0059281
Crusoe	Block2	MP1	9.55	295.184	1.84	0.00565113
Crusoe	Block2	MP1	9.56	292.582	1.84	0.00562764
Crusoe	Block2	MP1	9.57	289.08	1.84	0.00560415
Crusoe	Block2	MP1	9.58	284.603	1.84	0.00558066
Crusoe	Block2	MP1	9.59	280.18	1.84	0.00555716
Crusoe	Block2	MP1	9.6	273.93	1.84	0.00543426
Crusoe	Block2	MP1	9.61	267.401	1.84	0.00531136
Crusoe	Block2	MP1	9.62	262.638	1.84	0.00518846
Crusoe	Block2	MP1	9.63	260.83	1.84	0.0052392
Crusoe	Block2	MP1	9.64	258.427	1.84	0.00528994
Crusoe	Block2	MP1	9.65	258.674	1.84	0.00534068
Crusoe	Block2	MP1	9.66	261.677	1.84	0.00545388
Crusoe	Block2	MP1	9.67	268.96	1.84	0.00556707
Crusoe	Block2	MP1	9.68	281.262	1.84	0.00568027
Crusoe	Block2	MP1	9.69	293.356	1.84	0.00579347
Crusoe	Block2	MP1	9.7	303.238	1.84	0.00582781
Crusoe	Block2	MP1	9.71	316.189	1.84	0.00586216
Crusoe	Block2	MP1	9.72	330.333	1.84	0.0058965
Crusoe	Block2	MP1	9.73	345.901	1.84	0.00625744
Crusoe	Block2	MP1	9.74	360.983	1.84	0.00661838
Crusoe	Block2	MP1	9.75	373.244	1.84	0.00697932
Crusoe	Block2	MP1	9.76	381.854	1.84	0.0070106
Crusoe	Block2	MP1	9.77	387.871	1.84	0.00704189
Crusoe	Block2	MP1	9.78	393.415	1.84	0.00707317
Crusoe	Block2	MP1	9.79	396.157	1.84	0.00710446
Crusoe	Block2	MP1	9.8	395.427	1.84	0.00738103
Crusoe	Block2	MP1	9.81	391.689	1.84	0.0076576
Crusoe	Block2	MP1	9.82	384.275	1.84	0.00793418
Crusoe	Block2	MP1	9.83	374.874	1.84	0.00766354
Crusoe	Block2	MP1	9.84	368.901	1.84	0.00739291
Crusoe	Block2	MP1	9.85	371.494	1.84	0.00712228
Crusoe	Block2	MP1	9.86	372.221	1.84	0.00693327
Crusoe	Block2	MP1	9.87	371.488	1.84	0.00674427
Crusoe	Block2	MP1	9.88	368.795	1.84	0.00655526
Crusoe	Block2	MP1	9.89	365.838	1.84	0.00636625
Crusoe	Block2	MP1	9.9	360.617	1.84	0.00642296
Crusoe	Block2	MP1	9.91	361.298	1.84	0.00647968
Crusoe	Block2	MP1	9.92	366.448	1.84	0.00653639
Crusoe	Block2	MP1	9.93	371.744	1.84	0.00636802
Crusoe	Block2	MP1	9.94	378.62	1.84	0.00619965
Crusoe	Block2	MP1	9.95	383.82	1.84	0.00603129
Crusoe	Block2	MP1	9.96	383.319	1.84	0.00596978
Crusoe	Block2	MP1	9.97	377.866	1.84	0.00590827
Crusoe	Block2	MP1	9.98	364.968	1.84	0.00584677
Crusoe	Block2	MP1	9.99	347.213	1.84	0.00578526
Crusoe	Block2	MP1	10	329.313	1.84	0.00552442
Crusoe	Block2	MP1	10.01	319.076	1.84	0.00526358
Crusoe	Block2	MP1	10.02	308.941	1.84	0.00500274
Crusoe	Block2	MP1	10.03	304.715	1.84	0.00480051
Crusoe	Block2	MP1	10.04	304.4	1.84	0.00459828
Crusoe	Block2	MP1	10.05	304.485	1.84	0.00439605
Crusoe	Block2	MP1	10.06	304.328	1.84	0.00475718
Crusoe	Block2	MP1	10.07	303.085	1.84	0.00511832
Crusoe	Block2	MP1	10.08	300.849	1.84	0.00547945
Crusoe	Block2	MP1	10.09	299.421	1.84	0.00584059
Crusoe	Block2	MP1	10.1	297.04	1.84	0.00578489
Crusoe	Block2	MP1	10.11	294.922	1.84	0.00572919
Crusoe	Block2	MP1	10.12	292.483	1.84	0.00567349
Crusoe	Block2	MP1	10.13	289.913	1.84	0.00596327
Crusoe	Block2	MP1	10.14	284.546	1.84	0.00625304
Crusoe	Block2	MP1	10.15	278.1	1.84	0.00654282
Crusoe	Block2	MP1	10.16	273.722	1.84	0.0068356
Crusoe	Block2	MP1	10.17	271.101	1.84	0.00712838
Crusoe	Block2	MP1	10.18	272.514	1.84	0.00742116
Crusoe	Block2	MP1	10.19	277.354	1.84	0.00771394
Crusoe	Block2	MP1	10.2	282.859	1.84	0.00749588
Crusoe	Block2	MP1	10.21	284.509	1.84	0.00727783
Crusoe	Block2	MP1	10.22	280.378	1.84	0.00705977
Crusoe	Block2	MP1	10.23	271.243	1.84	0.00684999
Crusoe	Block2	MP1	10.24	260.252	1.84	0.00664022
Crusoe	Block2	MP1	10.25	249.366	1.84	0.00643045
Crusoe	Block2	MP1	10.26	240.327	1.84	0.00681678
Crusoe	Block2	MP1	10.27	232.588	1.84	0.00720311
Crusoe	Block2	MP1	10.28	225.705	1.84	0.00758944
Crusoe	Block2	MP1	10.29	218.714	1.84	0.00797577
Crusoe	Block2	MP1	10.3	214.872	1.84	0.00767924
Crusoe	Block2	MP1	10.31	212.005	1.84	0.00738272
Crusoe	Block2	MP1	10.32	208.9	1.84	0.0070862
Crusoe	Block2	MP1	10.33	208.886	1.84	0.00697559
Crusoe	Block2	MP1	10.34	209.831	1.84	0.00686498
Crusoe	Block2	MP1	10.35	212.804	1.84	0.00675438
Crusoe	Block2	MP1	10.36	216.77	1.84	0.00646243
Crusoe	Block2	MP1	10.37	222.233	1.84	0.00617048
Crusoe	Block2	MP1	10.38	226.727	1.84	0.00587853
Crusoe	Block2	MP1	10.39	229.886	1.84	0.00558658
Crusoe	Block2	MP1	10.4	229.557	1.84	0.00545428
Crusoe	Block2	MP1	10.41	227.461	1.84	0.00532199
Crusoe	Block2	MP1	10.42	223.659	1.84	0.00518969
Crusoe	Block2	MP1	10.43	219.629	1.84	0.00537444
Crusoe	Block2	MP1	10.44	216.091	1.84	0.00555919
Crusoe	Block2	MP1	10.45	213.464	1.84	0.00574395
Crusoe	Block2	MP1	10.46	212.809	1.84	0.00513649
Crusoe	Block2	MP1	10.47	210.622	1.84	0.00452903
Crusoe	Block2	MP1	10.48	210.192	1.84	0.00392158
Crusoe	Block2	MP1	10.49	210.63	1.84	0.00331412
Crusoe	Block2	MP1	10.5	214.387	1.84	0.00337488
Crusoe	Block2	MP1	10.51	219.644	1.84	0.00343564
Crusoe	Block2	MP1	10.52	227.517	1.64	0.00349641
Crusoe	Block2	MP1	10.53	234.335	1.64	0.00372792
Crusoe	Block2	MP1	10.54	242.597	1.64	0.00395942
Crusoe	Block2	MP1	10.55	249.596	1.64	0.00419093
Crusoe	Block2	MP1	10.56	253.827	1.64	0.00430567
Crusoe	Block2	MP1	10.57	258.616	1.64	0.00442041
Crusoe	Block2	MP1	10.58	261.214	1.64	0.00453515
Crusoe	Block2	MP1	10.59	265.682	1.64	0.00464989
Crusoe	Block2	MP1	10.6	268.428	1.64	0.00500913
Crusoe	Block2	MP1	10.61	269.427	1.64	0.00536836
Crusoe	Block2	MP1	10.62	266.901	1.64	0.00572759
Crusoe	Block2	MP1	10.63	260.31	1.64	0.00556706
Crusoe	Block2	MP1	10.64	252.931	1.64	0.00540653
Crusoe	Block2	MP1	10.65	245.797	1.64	0.00524599
Crusoe	Block2	MP1	10.66	239.569	1.64	0.0050562
Crusoe	Block2	MP1	10.67	235.574	1.64	0.00486641
Crusoe	Block2	MP1	10.68	232.16	1.64	0.00467662
Crusoe	Block2	MP1	10.69	231.231	1.64	0.00448683
Crusoe	Block2	MP1	10.7	231.02	1.64	0.00445678
Crusoe	Block2	MP1	10.71	232.378	1.64	0.00442673
Crusoe	Block2	MP1	10.72	234.768	1.64	0.00439668
Crusoe	Block2	MP1	10.73	238.392	1.64	0.00409225
Crusoe	Block2	MP1	10.74	239.911	1.64	0.00378782
Crusoe	Block2	MP1	10.75	239.471	1.64	0.00348338
Crusoe	Block2	MP1	10.76	236.169	1.64	0.00329426
Crusoe	Block2	MP1	10.77	233.008	1.64	0.00310513
Crusoe	Block2	MP1	10.78	228.261	1.64	0.002916
Crusoe	Block2	MP1	10.79	224.472	1.64	0.00272688
Crusoe	Block2	MP1	10.8	218.351	1.64	0.00264613
Crusoe	Block2	MP1	10.81	212.574	1.64	0.00256538
Crusoe	Block2	MP1	10.82	207.265	1.64	0.00248464
Crusoe	Block2	MP1	10.83	204.245	1.64	0.00227288
Crusoe	Block2	MP1	10.84	201.652	1.64	0.00206113
Crusoe	Block2	MP1	10.85	201.217	1.64	0.00184938
Crusoe	Block2	MP1	10.86	202.209	1.64	0.00191483
Crusoe	Block2	MP1	10.87	204.778	1.64	0.00198029
Crusoe	Block2	MP1	10.88	208.258	1.64	0.00204574
Crusoe	Block2	MP1	10.89	211.228	1.64	0.0021112
Crusoe	Block2	MP1	10.9	212.448	1.64	0.00238292
Crusoe	Block2	MP1	10.91	213.953	1.64	0.00265463
Crusoe	Block2	MP1	10.92	213.095	1.64	0.00292635
Crusoe	Block2	MP1	10.93	213.485	1.64	0.00294992
Crusoe	Block2	MP1	10.94	212.04	1.64	0.00297349
Crusoe	Block2	MP1	10.95	209.923	1.64	0.00299706
Crusoe	Block2	MP1	10.96	209.012	1.64	0.00309536
Crusoe	Block2	MP1	10.97	205.696	1.64	0.00319367
Crusoe	Block2	MP1	10.98	204.834	1.64	0.00329197
Crusoe	Block2	MP1	10.99	203.655	1.64	0.00339028
Crusoe	Block2	MP1	11	202.71	1.64	0.00318267
Crusoe	Block2	MP1	11.01	202.73	1.64	0.00297507
Crusoe	Block2	MP1	11.02	203.829	1.64	0.00276746
Crusoe	Block2	MP1	11.03	205.863	1.64	0.00285645
Crusoe	Block2	MP1	11.04	209.423	1.64	0.00294544
Crusoe	Block2	MP1	11.05	211.59	1.64	0.00303443
Crusoe	Block2	MP1	11.06	213.818	1.64	0.00299933
Crusoe	Block2	MP1	11.07	215.308	1.64	0.00296423
Crusoe	Block2	MP1	11.08	216.821	1.64	0.00292913
Crusoe	Block2	MP1	11.09	217.315	1.64	0.00289403
Crusoe	Block2	MP1	11.1	217.054	1.64	0.00282982
Crusoe	Block2	MP1	11.11	214.955	1.64	0.00276561
Crusoe	Block2	MP1	11.12	213.32	1.64	0.00270141
Crusoe	Block2	MP1	11.13	211.107	1.64	0.00260664
Crusoe	Block2	MP1	11.14	208.695	1.64	0.00251188
Crusoe	Block2	MP1	11.15	206.664	1.64	0.00241712
Crusoe	Block2	MP1	11.16	205.621	1.64	0.00234636
Crusoe	Block2	MP1	11.17	204.761	1.64	0.0022756
Crusoe	Block2	MP1	11.18	202.87	1.64	0.00220485
Crusoe	Block2	MP1	11.19	202.922	1.64	0.00213409
Crusoe	Block2	MP1	11.2	202.656	1.64	0.00194925
Crusoe	Block2	MP1	11.21	202.946	1.64	0.0017644
Crusoe	Block2	MP1	11.22	204.046	1.64	0.00157956
Crusoe	Block2	MP1	11.23	204.985	1.64	0.00150712
Crusoe	Block2	MP1	11.24	206.53	1.64	0.00143468
Crusoe	Block2	MP1	11.25	206.664	1.64	0.00136224
Crusoe	Block2	MP1	11.26	207.292	1.64	0.00136206
Crusoe	Block2	MP1	11.27	207.577	1.64	0.00136187
Crusoe	Block2	MP1	11.28	206.889	1.64	0.00136169
Crusoe	Block2	MP1	11.29	206.703	1.64	0.00136151
Crusoe	Block2	MP1	11.3	205.715	1.64	0.00152956
Crusoe	Block2	MP1	11.31	205.265	1.64	0.00169761
Crusoe	Block2	MP1	11.32	203.816	1.64	0.00186567
Crusoe	Block2	MP1	11.33	202.649	1.64	0.00192212
Crusoe	Block2	MP1	11.34	202.484	1.64	0.00197857
Crusoe	Block2	MP1	11.35	201.16	1.64	0.00203501
Crusoe	Block2	MP1	11.36	201.191	1.64	0.00221123
Crusoe	Block2	MP1	11.37	201.291	1.64	0.00238744
Crusoe	Block2	MP1	11.38	201.561	1.64	0.00256365
Crusoe	Block2	MP1	11.39	202.798	1.64	0.00273986
Crusoe	Block2	MP1	11.4	203.778	1.64	0.00262726
Crusoe	Block2	MP1	11.41	204.855	1.64	0.00251465
Crusoe	Block2	MP1	11.42	205.61	1.64	0.00240205
Crusoe	Block2	MP1	11.43	208.357	1.64	0.00243203
Crusoe	Block2	MP1	11.44	207.413	1.64	0.00246202
Crusoe	Block2	MP1	11.45	209.57	1.64	0.002492
Crusoe	Block2	MP1	11.46	210.003	1.64	0.00248361
Crusoe	Block2	MP1	11.47	210.256	1.64	0.00247522
Crusoe	Block2	MP1	11.48	209.883	1.64	0.00246683
Crusoe	Block2	MP1	11.49	207.728	1.64	0.00245844
Crusoe	Block2	MP1	11.5	206.676	1.64	0.00247814
Crusoe	Block2	MP1	11.51	205.318	1.64	0.00249783
Crusoe	Block2	MP1	11.52	204.724	1.28	0.00251753
Crusoe	Block2	MP1	11.53	203.456	1.28	0.00243132
Crusoe	Block2	MP1	11.54	203.354	1.28	0.0023451
Crusoe	Block2	MP1	11.55	203.062	1.28	0.00225889
Crusoe	Block2	MP1	11.56	204.175	1.28	0.00218733
Crusoe	Block2	MP1	11.57	204.062	1.28	0.00211578
Crusoe	Block2	MP1	11.58	205.165	1.28	0.00204423
Crusoe	Block2	MP1	11.59	205.651	1.28	0.00197267
Crusoe	Block2	MP1	11.6	206.876	1.28	0.00186204
Crusoe	Block2	MP1	11.61	207.449	1.28	0.00175141
Crusoe	Block2	MP1	11.62	206.694	1.28	0.00164077
Crusoe	Block2	MP1	11.63	206.356	1.28	0.00146034
Crusoe	Block2	MP1	11.64	205.431	1.28	0.0012799
Crusoe	Block2	MP1	11.65	204.154	1.28	0.00109947
Crusoe	Block2	MP1	11.66	203.157	1.28	0.00117474
Crusoe	Block2	MP1	11.67	201.762	1.28	0.00125001
Crusoe	Block2	MP1	11.68	201.547	1.28	0.00132529
Crusoe	Block2	MP1	11.69	200.84	1.28	0.00140056
Crusoe	Block2	MP1	11.7	199.882	1.28	0.00146505
Crusoe	Block2	MP1	11.71	200.118	1.28	0.00152953
Crusoe	Block2	MP1	11.72	199.441	1.28	0.00159402
Crusoe	Block2	MP1	11.73	200.26	1.28	0.00166617
Crusoe	Block2	MP1	11.74	201.792	1.28	0.00173831
Crusoe	Block2	MP1	11.75	202.858	1.28	0.00181046
Crusoe	Block2	MP1	11.76	203.292	1.28	0.00195223
Crusoe	Block2	MP1	11.77	203.442	1.28	0.002094
Crusoe	Block2	MP1	11.78	203.666	1.28	0.00223577
Crusoe	Block2	MP1	11.79	204.545	1.28	0.00237754
Crusoe	Block2	MP1	11.8	203.501	1.28	0.00236927
Crusoe	Block2	MP1	11.81	203.976	1.28	0.00236101
Crusoe	Block2	MP1	11.82	203.546	1.28	0.00235275
Crusoe	Block2	MP1	11.83	203.797	1.28	0.0024384
Crusoe	Block2	MP1	11.84	203.877	1.28	0.00252404
Crusoe	Block2	MP1	11.85	203.71	1.28	0.00260969
Crusoe	Block2	MP1	11.86	204.386	1.28	0.00259854
Crusoe	Block2	MP1	11.87	204.882	1.28	0.00258738
Crusoe	Block2	MP1	11.88	205.849	1.28	0.00257622
Crusoe	Block2	MP1	11.89	206.04	1.28	0.00256507
Crusoe	Block2	MP1	11.9	207.096	1.28	0.00256935
Crusoe	Block2	MP1	11.91	207.946	1.28	0.00257363
Crusoe	Block2	MP1	11.92	208.037	1.28	0.00257791
Crusoe	Block2	MP1	11.93	209.168	1.28	0.00248291
Crusoe	Block2	MP1	11.94	209.777	1.28	0.00238791
Crusoe	Block2	MP1	11.95	210.896	1.28	0.00229292
Crusoe	Block2	MP1	11.96	211.152	1.28	0.0022989
Crusoe	Block2	MP1	11.97	209.666	1.28	0.00230489
Crusoe	Block2	MP1	11.98	208.839	1.28	0.00231087
Crusoe	Block2	MP1	11.99	208.47	1.28	0.00231686
Crusoe	Block2	MP1	12	206.785	1.28	0.00211203
Crusoe	Block2	MP1	12.01	206.333	1.28	0.0019072
Crusoe	Block2	MP1	12.02	206.335	1.28	0.00170237
Crusoe	Block2	MP1	12.03	206.245	1.28	0.00154858
Crusoe	Block2	MP1	12.04	205.309	1.28	0.00139479
Crusoe	Block2	MP1	12.05	205.634	1.28	0.00124101
Crusoe	Block2	MP1	12.06	206.309	1.28	0.00119685
Crusoe	Block2	MP1	12.07	206.817	1.28	0.00115269
Crusoe	Block2	MP1	12.08	206.589	1.28	0.00110854
Crusoe	Block2	MP1	12.09	207.617	1.28	0.00106438
Crusoe	Block2	MP1	12.1	207.417	1.28	0.00121552
Crusoe	Block2	MP1	12.11	207.114	1.28	0.00136666
Crusoe	Block2	MP1	12.12	206.013	1.28	0.0015178
Crusoe	Block2	MP1	12.13	205.647	1.28	0.0015229
Crusoe	Block2	MP1	12.14	206.099	1.28	0.00152801
Crusoe	Block2	MP1	12.15	204.577	1.28	0.00153312
Crusoe	Block2	MP1	12.16	205.143	1.28	0.00164712
Crusoe	Block2	MP1	12.17	205.191	1.28	0.00176113
Crusoe	Block2	MP1	12.18	204.922	1.28	0.00187514
Crusoe	Block2	MP1	12.19	205.571	1.28	0.00198914
Crusoe	Block2	MP1	12.2	208.201	1.28	0.00202742
Crusoe	Block2	MP1	12.21	208.476	1.28	0.0020657
Crusoe	Block2	MP1	12.22	209.185	1.28	0.00210398
Crusoe	Block2	MP1	12.23	209.869	1.28	0.00207014
Crusoe	Block2	MP1	12.24	210.821	1.28	0.00203629
Crusoe	Block2	MP1	12.25	210.952	1.28	0.00200245
Crusoe	Block2	MP1	12.26	212.2	1.28	0.00204728
Crusoe	Block2	MP1	12.27	212.11	1.28	0.00209212
Crusoe	Block2	MP1	12.28	212.591	1.28	0.00213695
Crusoe	Block2	MP1	12.29	212.845	1.28	0.00218179
Crusoe	Block2	MP1	12.3	212.423	1.28	0.00213293
Crusoe	Block2	MP1	12.31	212.381	1.28	0.00208407
Crusoe	Block2	MP1	12.32	211.959	1.28	0.00203522
Crusoe	Block2	MP1	12.33	212.646	1.28	0.00213475
Crusoe	Block2	MP1	12.34	212.534	1.28	0.00223429
Crusoe	Block2	MP1	12.35	212.12	1.28	0.00233382
Crusoe	Block2	MP1	12.36	212.341	1.28	0.0024289
Crusoe	Block2	MP1	12.37	213.052	1.28	0.00252397
Crusoe	Block2	MP1	12.38	214.137	1.28	0.00261904
Crusoe	Block2	MP1	12.39	215.375	1.28	0.00271411
Crusoe	Block2	MP1	12.4	216.583	1.28	0.00237141
Crusoe	Block2	MP1	12.41	217.709	1.28	0.00202871
Crusoe	Block2	MP1	12.42	218.101	1.28	0.001686
Crusoe	Block2	MP1	12.43	217.754	1.28	0.001626
Crusoe	Block2	MP1	12.44	216.355	1.28	0.00156599
Crusoe	Block2	MP1	12.45	215.366	1.28	0.00150598
Crusoe	Block2	MP1	12.46	213.704	1.28	0.00155842
Crusoe	Block2	MP1	12.47	212.623	1.28	0.00161086
Crusoe	Block2	MP1	12.48	212.106	1.28	0.00166331
Crusoe	Block2	MP1	12.49	212.161	1.28	0.00171575
Crusoe	Block2	MP1	12.5	212.009	1.28	0.00156944
Crusoe	Block2	MP1	12.51	211.899	1.28	0.00142312
Crusoe	Block2	MP1	12.52	211.841	1.67	0.00127681
Crusoe	Block2	MP1	12.53	211.991	1.67	0.00129335
Crusoe	Block2	MP1	12.54	211.911	1.67	0.0013099
Crusoe	Block2	MP1	12.55	212.337	1.67	0.00132644
Crusoe	Block2	MP1	12.56	213.614	1.67	0.00138431
Crusoe	Block2	MP1	12.57	213.745	1.67	0.00144218
Crusoe	Block2	MP1	12.58	214.265	1.67	0.00150005
Crusoe	Block2	MP1	12.59	213.541	1.67	0.00155792
Crusoe	Block2	MP1	12.6	212.996	1.67	0.00168398
Crusoe	Block2	MP1	12.61	211.796	1.67	0.00181005
Crusoe	Block2	MP1	12.62	210.892	1.67	0.00193611
Crusoe	Block2	MP1	12.63	210.734	1.67	0.00192513
Crusoe	Block2	MP1	12.64	209.449	1.67	0.00191415
Crusoe	Block2	MP1	12.65	210.285	1.67	0.00190317
Crusoe	Block2	MP1	12.66	209.984	1.67	0.00195094
Crusoe	Block2	MP1	12.67	208.283	1.67	0.00199871
Crusoe	Block2	MP1	12.68	209.651	1.67	0.00204649
Crusoe	Block2	MP1	12.69	208.566	1.67	0.00209426
Crusoe	Block2	MP1	12.7	208.779	1.67	0.00217031
Crusoe	Block2	MP1	12.71	209.296	1.67	0.00224636
Crusoe	Block2	MP1	12.72	209.425	1.67	0.00232241
Crusoe	Block2	MP1	12.73	208.751	1.67	0.00228659
Crusoe	Block2	MP1	12.74	210.595	1.67	0.00225076
Crusoe	Block2	MP1	12.75	212.618	1.67	0.00221493
Crusoe	Block2	MP1	12.76	213.783	1.67	0.00205656
Crusoe	Block2	MP1	12.77	214.192	1.67	0.0018982
Crusoe	Block2	MP1	12.78	213.378	1.67	0.00173983
Crusoe	Block2	MP1	12.79	212.377	1.67	0.00158146
Crusoe	Block2	MP1	12.8	210.476	1.67	0.0016878
Crusoe	Block2	MP1	12.81	209.752	1.67	0.00179414
Crusoe	Block2	MP1	12.82	208.726	1.67	0.00190048
Crusoe	Block2	MP1	12.83	208.106	1.67	0.00188949
Crusoe	Block2	MP1	12.84	207.145	1.67	0.0018785
Crusoe	Block2	MP1	12.85	205.827	1.67	0.0018675
Crusoe	Block2	MP1	12.86	205.683	1.67	0.00176551
Crusoe	Block2	MP1	12.87	205.682	1.67	0.00166351
Crusoe	Block2	MP1	12.88	205.756	1.67	0.00156151
Crusoe	Block2	MP1	12.89	206.695	1.67	0.00145951
Crusoe	Block2	MP1	12.9	207.698	1.67	0.00153043
Crusoe	Block2	MP1	12.91	209.597	1.67	0.00160134
Crusoe	Block2	MP1	12.92	212.563	1.67	0.00167225
Crusoe	Block2	MP1	12.93	213.34	1.67	0.00180981
Crusoe	Block2	MP1	12.94	214.458	1.67	0.00194736
Crusoe	Block2	MP1	12.95	215.476	1.67	0.00208491
Crusoe	Block2	MP1	12.96	215.401	1.67	0.00210907
Crusoe	Block2	MP1	12.97	215.417	1.67	0.00213324
Crusoe	Block2	MP1	12.98	214.992	1.67	0.0021574
Crusoe	Block2	MP1	12.99	214.72	1.67	0.00218156
Crusoe	Block2	MP1	13	214.092	1.67	0.00225254
Crusoe	Block2	MP1	13.01	213.421	1.67	0.00232351
Crusoe	Block2	MP1	13.02	212.722	1.67	0.00239449
Crusoe	Block2	MP1	13.03	212.656	1.67	0.0024628
Crusoe	Block2	MP1	13.04	211.637	1.67	0.00253111
Crusoe	Block2	MP1	13.05	210.643	1.67	0.00259942
Crusoe	Block2	MP1	13.06	211.619	1.67	0.00266535
Crusoe	Block2	MP1	13.07	211.599	1.67	0.00273127
Crusoe	Block2	MP1	13.08	213.231	1.67	0.0027972
Crusoe	Block2	MP1	13.09	213.793	1.67	0.00286312
Crusoe	Block2	MP1	13.1	213.859	1.67	0.00309317
Crusoe	Block2	MP1	13.11	214.266	1.67	0.00332323
Crusoe	Block2	MP1	13.12	215.864	1.67	0.00355328
Crusoe	Block2	MP1	13.13	215.788	1.67	0.00382569
Crusoe	Block2	MP1	13.14	217.022	1.67	0.0040981
Crusoe	Block2	MP1	13.15	217.636	1.67	0.00437051
Crusoe	Block2	MP1	13.16	218.313	1.67	0.00434633
Crusoe	Block2	MP1	13.17	218.624	1.67	0.00432215
Crusoe	Block2	MP1	13.18	217.816	1.67	0.00429796
Crusoe	Block2	MP1	13.19	217.571	1.67	0.00427378
Crusoe	Block2	MP1	13.2	217.591	1.67	0.00457312
Crusoe	Block2	MP1	13.21	218.273	1.67	0.00487246
Crusoe	Block2	MP1	13.22	219.844	1.67	0.00517179
Crusoe	Block2	MP1	13.23	220.332	1.67	0.00548813
Crusoe	Block2	MP1	13.24	223.483	1.67	0.00580446
Crusoe	Block2	MP1	13.25	225.254	1.67	0.00612079
Crusoe	Block2	MP1	13.26	227.141	1.67	0.00594007
Crusoe	Block2	MP1	13.27	228.983	1.67	0.00575934
Crusoe	Block2	MP1	13.28	229.968	1.67	0.00557862
Crusoe	Block2	MP1	13.29	233.02	1.67	0.0053979
Crusoe	Block2	MP1	13.3	234.228	1.67	0.00597256
Crusoe	Block2	MP1	13.31	236.861	1.67	0.00654722
Crusoe	Block2	MP1	13.32	238.647	1.67	0.00712188
Crusoe	Block2	MP1	13.33	239.908	1.67	0.00725198
Crusoe	Block2	MP1	13.34	239.88	1.67	0.00738209
Crusoe	Block2	MP1	13.35	241.988	1.67	0.0075122
Crusoe	Block2	MP1	13.36	244.1	1.67	0.00758568
Crusoe	Block2	MP1	13.37	245.535	1.67	0.00765917
Crusoe	Block2	MP1	13.38	246.08	1.67	0.00773265
Crusoe	Block2	MP1	13.39	246.931	1.67	0.00780614
Crusoe	Block2	MP1	13.4	249.735	1.67	0.00810185
Crusoe	Block2	MP1	13.41	256.95	1.67	0.00839755
Crusoe	Block2	MP1	13.42	269.661	1.67	0.00869326
Crusoe	Block2	MP1	13.43	286.717	1.67	0.00869124
Crusoe	Block2	MP1	13.44	305.681	1.67	0.00868923
Crusoe	Block2	MP1	13.45	326.042	1.67	0.00868721
Crusoe	Block2	MP1	13.46	347.527	1.67	0.00858619
Crusoe	Block2	MP1	13.47	368.872	1.67	0.00848518
Crusoe	Block2	MP1	13.48	390.589	1.67	0.00838416
Crusoe	Block2	MP1	13.49	403.666	1.67	0.00828314
Crusoe	Block2	MP1	13.5	402.585	1.67	0.0086714
Crusoe	Block2	MP1	13.51	402.623	1.67	0.00905966
Crusoe	Block2	MP1	13.52	407.819	1.95	0.00944791
Crusoe	Block2	MP1	13.53	409.141	1.95	0.0102239
Crusoe	Block2	MP1	13.54	406.857	1.95	0.0109999
Crusoe	Block2	MP1	13.55	404.672	1.95	0.0117759
Crusoe	Block2	MP1	13.56	408.148	1.95	0.0114833
Crusoe	Block2	MP1	13.57	415.588	1.95	0.0111908
Crusoe	Block2	MP1	13.58	416.761	1.95	0.0108982
Crusoe	Block2	MP1	13.59	411.492	1.95	0.0106057
Crusoe	Block2	MP1	13.6	409.272	1.95	0.0100155
Crusoe	Block2	MP1	13.61	422.728	1.95	0.0094253
Crusoe	Block2	MP1	13.62	442.509	1.95	0.00883512
Crusoe	Block2	MP1	13.63	454.609	1.95	0.00952536
Crusoe	Block2	MP1	13.64	448.434	1.95	0.0102156
Crusoe	Block2	MP1	13.65	432.482	1.95	0.0109059
Crusoe	Block2	MP1	13.66	412.886	1.95	0.0113505
Crusoe	Block2	MP1	13.67	399.689	1.95	0.0117952
Crusoe	Block2	MP1	13.68	396.218	1.95	0.0122398
Crusoe	Block2	MP1	13.69	396.664	1.95	0.0126845
Crusoe	Block2	MP1	13.7	393.89	1.95	0.0121498
Crusoe	Block2	MP1	13.71	384.809	1.95	0.0116152
Crusoe	Block2	MP1	13.72	367.776	1.95	0.0110806
Crusoe	Block2	MP1	13.73	336.67	1.95	0.0104808
Crusoe	Block2	MP1	13.74	299.521	1.95	0.00988103
Crusoe	Block2	MP1	13.75	269.148	1.95	0.00928125
Crusoe	Block2	MP1	13.76	249.358	1.95	0.00951943
Crusoe	Block2	MP1	13.77	237.64	1.95	0.00975762
Crusoe	Block2	MP1	13.78	229.665	1.95	0.0099958
Crusoe	Block2	MP1	13.79	221.505	1.95	0.010234
Crusoe	Block2	MP1	13.8	214.734	1.95	0.0100215
Crusoe	Block2	MP1	13.81	208.611	1.95	0.00980892
Crusoe	Block2	MP1	13.82	202.172	1.95	0.0095964
Crusoe	Block2	MP1	13.83	198.257	1.95	0.00993669
Crusoe	Block2	MP1	13.84	194.152	1.95	0.010277
Crusoe	Block2	MP1	13.85	192.753	1.95	0.0106173
Crusoe	Block2	MP1	13.86	191.806	1.95	0.0104423
Crusoe	Block2	MP1	13.87	191.871	1.95	0.0102673
Crusoe	Block2	MP1	13.88	195.249	1.95	0.0100923
Crusoe	Block2	MP1	13.89	201.549	1.95	0.00991733
Crusoe	Block2	MP1	13.9	211.291	1.95	0.00964287
Crusoe	Block2	MP1	13.91	220.444	1.95	0.00936842
Crusoe	Block2	MP1	13.92	229.355	1.95	0.00909397
Crusoe	Block2	MP1	13.93	240.077	1.95	0.00913882
Crusoe	Block2	MP1	13.94	255.89	1.95	0.00918368
Crusoe	Block2	MP1	13.95	275.258	1.95	0.00922853
Crusoe	Block2	MP1	13.96	294.832	1.95	0.0092036
Crusoe	Block2	MP1	13.97	312.124	1.95	0.00917866
Crusoe	Block2	MP1	13.98	326.284	1.95	0.00915372
Crusoe	Block2	MP1	13.99	335.697	1.95	0.00912879
Crusoe	Block2	MP1	14	341.783	1.95	0.00924797
Crusoe	Block2	MP1	14.01	344.576	1.95	0.00936716
Crusoe	Block2	MP1	14.02	342.141	1.95	0.00948634
Crusoe	Block2	MP1	14.03	335.132	1.95	0.00924143
Crusoe	Block2	MP1	14.04	326.137	1.95	0.00899653
Crusoe	Block2	MP1	14.05	314.17	1.95	0.00875162
Crusoe	Block2	MP1	14.06	298.294	1.95	0.00847482
Crusoe	Block2	MP1	14.07	285.105	1.95	0.00819803
Crusoe	Block2	MP1	14.08	270.466	1.95	0.00792124
Crusoe	Block2	MP1	14.09	256.625	1.95	0.00764444
Crusoe	Block2	MP1	14.1	244.576	1.95	0.00777508
Crusoe	Block2	MP1	14.11	236.232	1.95	0.00790571
Crusoe	Block2	MP1	14.12	230.944	1.95	0.00803635
Crusoe	Block2	MP1	14.13	229.923	1.95	0.00779266
Crusoe	Block2	MP1	14.14	231.569	1.95	0.00754898
Crusoe	Block2	MP1	14.15	233.178	1.95	0.00730529
Crusoe	Block2	MP1	14.16	231.673	1.95	0.00716608
Crusoe	Block2	MP1	14.17	230.886	1.95	0.00702687
Crusoe	Block2	MP1	14.18	229.416	1.95	0.00688765
Crusoe	Block2	MP1	14.19	231.441	1.95	0.00674844
Crusoe	Block2	MP1	14.2	233.765	1.95	0.0065582
Crusoe	Block2	MP1	14.21	240.459	1.95	0.00636796
Crusoe	Block2	MP1	14.22	249.624	1.95	0.00617772
Crusoe	Block2	MP1	14.23	258.762	1.95	0.00569992
Crusoe	Block2	MP1	14.24	267.539	1.95	0.00522211
Crusoe	Block2	MP1	14.25	274.377	1.95	0.0047443
Crusoe	Block2	MP1	14.26	280.037	1.95	0.00500906
Crusoe	Block2	MP1	14.27	285.065	1.95	0.00527382
Crusoe	Block2	MP1	14.28	293.403	1.95	0.00553857
Crusoe	Block2	MP1	14.29	299.715	1.95	0.00580333
Crusoe	Block2	MP1	14.3	307.798	1.95	0.00601272
Crusoe	Block2	MP1	14.31	314.838	1.95	0.00622211
Crusoe	Block2	MP1	14.32	319.514	1.95	0.0064315
Crusoe	Block2	MP1	14.33	319.793	1.95	0.00614381
Crusoe	Block2	MP1	14.34	317.527	1.95	0.00585613
Crusoe	Block2	MP1	14.35	314.564	1.95	0.00556845
Crusoe	Block2	MP1	14.36	311.475	1.95	0.00590291
Crusoe	Block2	MP1	14.37	307.321	1.95	0.00623736
Crusoe	Block2	MP1	14.38	305.823	1.95	0.00657182
Crusoe	Block2	MP1	14.39	307.263	1.95	0.00690628
Crusoe	Block2	MP1	14.4	310.027	1.95	0.00660375
Crusoe	Block2	MP1	14.41	309.687	1.95	0.00630121
Crusoe	Block2	MP1	14.42	305.558	1.95	0.00599868
Crusoe	Block2	MP1	14.43	300.623	1.95	0.0062344
Crusoe	Block2	MP1	14.44	295.614	1.95	0.00647012
Crusoe	Block2	MP1	14.45	288.106	1.95	0.00670584
Crusoe	Block2	MP1	14.46	280.08	1.95	0.00653044
Crusoe	Block2	MP1	14.47	272.766	1.95	0.00635504
Crusoe	Block2	MP1	14.48	264.915	1.95	0.00617963
Crusoe	Block2	MP1	14.49	258.046	1.95	0.00600423
Crusoe	Block2	MP1	14.5	251.297	1.95	0.00613598
Crusoe	Block2	MP1	14.51	243.18	1.95	0.00626773
Crusoe	Block2	MP1	14.52	234.523	1.98	0.00639948
Crusoe	Block2	MP1	14.53	226.736	1.98	0.00659934
Crusoe	Block2	MP1	14.54	220.227	1.98	0.0067992
Crusoe	Block2	MP1	14.55	217.81	1.98	0.00699906
Crusoe	Block2	MP1	14.56	215.873	1.98	0.00725906
Crusoe	Block2	MP1	14.57	215.596	1.98	0.00751906
Crusoe	Block2	MP1	14.58	215.1	1.98	0.00777906
Crusoe	Block2	MP1	14.59	214.246	1.98	0.00803906
Crusoe	Block2	MP1	14.6	214.436	1.98	0.00796128
Crusoe	Block2	MP1	14.61	216.59	1.98	0.0078835
Crusoe	Block2	MP1	14.62	220.477	1.98	0.00780572
Crusoe	Block2	MP1	14.63	226.057	1.98	0.00776689
Crusoe	Block2	MP1	14.64	235.318	1.98	0.00772807
Crusoe	Block2	MP1	14.65	246.288	1.98	0.00768924
Crusoe	Block2	MP1	14.66	258.903	1.98	0.00818088
Crusoe	Block2	MP1	14.67	269.111	1.98	0.00867252
Crusoe	Block2	MP1	14.68	276.574	1.98	0.00916416
Crusoe	Block2	MP1	14.69	285.722	1.98	0.0096558
Crusoe	Block2	MP1	14.7	298.014	1.98	0.0091509
Crusoe	Block2	MP1	14.71	310.47	1.98	0.00864599
Crusoe	Block2	MP1	14.72	327.032	1.98	0.00814109
Crusoe	Block2	MP1	14.73	343.849	1.98	0.0081837
Crusoe	Block2	MP1	14.74	355.872	1.98	0.0082263
Crusoe	Block2	MP1	14.75	361.707	1.98	0.00826891
Crusoe	Block2	MP1	14.76	367.249	1.98	0.00852319
Crusoe	Block2	MP1	14.77	370.856	1.98	0.00877747
Crusoe	Block2	MP1	14.78	373.552	1.98	0.00903175
Crusoe	Block2	MP1	14.79	381.821	1.98	0.00928602
Crusoe	Block2	MP1	14.8	394.308	1.98	0.00878732
Crusoe	Block2	MP1	14.81	412.659	1.98	0.00828862
Crusoe	Block2	MP1	14.82	431.28	1.98	0.00778992
Crusoe	Block2	MP1	14.83	449.122	1.98	0.00747154
Crusoe	Block2	MP1	14.84	466.459	1.98	0.00715316
Crusoe	Block2	MP1	14.85	477.176	1.98	0.00683478
Crusoe	Block2	MP1	14.86	481.38	1.98	0.00689034
Crusoe	Block2	MP1	14.87	477.227	1.98	0.00694589
Crusoe	Block2	MP1	14.88	470.471	1.98	0.00700145
Crusoe	Block2	MP1	14.89	466.128	1.98	0.007057
Crusoe	Block2	MP1	14.9	465.302	1.98	0.0072082
Crusoe	Block2	MP1	14.91	467.527	1.98	0.0073594
Crusoe	Block2	MP1	14.92	463.145	1.98	0.0075106
Crusoe	Block2	MP1	14.93	449.59	1.98	0.00774153
Crusoe	Block2	MP1	14.94	433.032	1.98	0.00797246
Crusoe	Block2	MP1	14.95	414.911	1.98	0.00820339
Crusoe	Block2	MP1	14.96	399.215	1.98	0.0079624
Crusoe	Block2	MP1	14.97	383.679	1.98	0.00772142
Crusoe	Block2	MP1	14.98	370.473	1.98	0.00748043
Crusoe	Block2	MP1	14.99	363.795	1.98	0.00723945
Crusoe	Block2	MP1	15	361.282	1.98	0.00686924
Crusoe	Block2	MP1	15.01	358.614	1.98	0.00649904
Crusoe	Block2	MP1	15.02	350.988	1.98	0.00612883
Crusoe	Block2	MP1	15.03	338.955	1.98	0.00636454
Crusoe	Block2	MP1	15.04	323.176	1.98	0.00660025
Crusoe	Block2	MP1	15.05	309.689	1.98	0.00683596
Crusoe	Block2	MP1	15.06	295.949	1.98	0.00681125
Crusoe	Block2	MP1	15.07	285.367	1.98	0.00678654
Crusoe	Block2	MP1	15.08	277.259	1.98	0.00676183
Crusoe	Block2	MP1	15.09	270.404	1.98	0.00673713
Crusoe	Block2	MP1	15.1	263.471	1.98	0.00650622
Crusoe	Block2	MP1	15.11	257.155	1.98	0.00627531
Crusoe	Block2	MP1	15.12	251.683	1.98	0.00604441
Crusoe	Block2	MP1	15.13	247.97	1.98	0.00573804
Crusoe	Block2	MP1	15.14	247.183	1.98	0.00543167
Crusoe	Block2	MP1	15.15	250.8	1.98	0.0051253
Crusoe	Block2	MP1	15.16	254.59	1.98	0.00507284
Crusoe	Block2	MP1	15.17	257.788	1.98	0.00502037
Crusoe	Block2	MP1	15.18	257.812	1.98	0.00496791
Crusoe	Block2	MP1	15.19	255.281	1.98	0.00491545
Crusoe	Block2	MP1	15.2	249.452	1.98	0.00472376
Crusoe	Block2	MP1	15.21	243.043	1.98	0.00453208
Crusoe	Block2	MP1	15.22	235.697	1.98	0.0043404
Crusoe	Block2	MP1	15.23	228.549	1.98	0.00459478
Crusoe	Block2	MP1	15.24	224.591	1.98	0.00484916
Crusoe	Block2	MP1	15.25	222.478	1.98	0.00510354
Crusoe	Block2	MP1	15.26	222.168	1.98	0.00487153
Crusoe	Block2	MP1	15.27	223.04	1.98	0.00463951
Crusoe	Block2	MP1	15.28	225.592	1.98	0.00440749
Crusoe	Block2	MP1	15.29	231.284	1.98	0.00417547
Crusoe	Block2	MP1	15.3	239.38	1.98	0.00428111
Crusoe	Block2	MP1	15.31	249.263	1.98	0.00438675
Crusoe	Block2	MP1	15.32	260.21	1.98	0.00449239
Crusoe	Block2	MP1	15.33	271.763	1.98	0.00431892
Crusoe	Block2	MP1	15.34	284.899	1.98	0.00414545
Crusoe	Block2	MP1	15.35	298.766	1.98	0.00397198
Crusoe	Block2	MP1	15.36	312.897	1.98	0.00416696
Crusoe	Block2	MP1	15.37	327.929	1.98	0.00436193
Crusoe	Block2	MP1	15.38	342.564	1.98	0.00455691
Crusoe	Block2	MP1	15.39	357.473	1.98	0.00475189
Crusoe	Block2	MP1	15.4	367.105	1.98	0.00456351
Crusoe	Block2	MP1	15.41	375.389	1.98	0.00437514
Crusoe	Block2	MP1	15.42	379.933	1.98	0.00418676
Crusoe	Block2	MP1	15.43	381.328	1.98	0.00392466
Crusoe	Block2	MP1	15.44	381.162	1.98	0.00366256
Crusoe	Block2	MP1	15.45	381.611	1.98	0.00340047
Crusoe	Block2	MP1	15.46	382.569	1.98	0.0033757
Crusoe	Block2	MP1	15.47	383.529	1.98	0.00335094
Crusoe	Block2	MP1	15.48	380.693	1.98	0.00332617
Crusoe	Block2	MP1	15.49	376.57	1.98	0.00330141
Crusoe	Block2	MP1	15.5	370.775	1.98	0.00362903
Crusoe	Block2	MP1	15.51	361.024	1.98	0.00395665
Crusoe	Block2	MP1	15.52	351.55	2	0.00428428
Crusoe	Block2	MP1	15.53	338.56	2	0.00404053
Crusoe	Block2	MP1	15.54	323.494	2	0.00379678
Crusoe	Block2	MP1	15.55	309.845	2	0.00355304
Crusoe	Block2	MP1	15.56	300.356	2	0.00334086
Crusoe	Block2	MP1	15.57	291.004	2	0.00312869
Crusoe	Block2	MP1	15.58	283.865	2	0.00291652
Crusoe	Block2	MP1	15.59	277.436	2	0.00270434
Crusoe	Block2	MP1	15.6	269.425	2	0.00307544
Crusoe	Block2	MP1	15.61	260.816	2	0.00344653
Crusoe	Block2	MP1	15.62	252.742	2	0.00381763
Crusoe	Block2	MP1	15.63	244.559	2	0.00372306
Crusoe	Block2	MP1	15.64	234.99	2	0.00362849
Crusoe	Block2	MP1	15.65	224.447	2	0.00353392
Crusoe	Block2	MP1	15.66	217.691	2	0.00356947
Crusoe	Block2	MP1	15.67	212.818	2	0.00360503
Crusoe	Block2	MP1	15.68	210.325	2	0.00364058
Crusoe	Block2	MP1	15.69	211.084	2	0.00367613
Crusoe	Block2	MP1	15.7	215.563	2	0.0035631
Crusoe	Block2	MP1	15.71	221.107	2	0.00345006
Crusoe	Block2	MP1	15.72	227.744	2	0.00333703
Crusoe	Block2	MP1	15.73	236.338	2	0.00354118
Crusoe	Block2	MP1	15.74	244.901	2	0.00374534
Crusoe	Block2	MP1	15.75	255.775	2	0.00394949
Crusoe	Block2	MP1	15.76	265.007	2	0.00402515
Crusoe	Block2	MP1	15.77	272.13	2	0.00410081
Crusoe	Block2	MP1	15.78	275.538	2	0.00417647
Crusoe	Block2	MP1	15.79	274.609	2	0.00425214
Crusoe	Block2	MP1	15.8	271.087	2	0.00431973
Crusoe	Block2	MP1	15.81	267.803	2	0.00438732
Crusoe	Block2	MP1	15.82	267.396	2	0.00445491
Crusoe	Block2	MP1	15.83	269.891	2	0.00498131
Crusoe	Block2	MP1	15.84	275.619	2	0.00550772
Crusoe	Block2	MP1	15.85	283.893	2	0.00603412
Crusoe	Block2	MP1	15.86	293.538	2	0.0063404
Crusoe	Block2	MP1	15.87	304.63	2	0.00664668
Crusoe	Block2	MP1	15.88	315.507	2	0.00695296
Crusoe	Block2	MP1	15.89	328.347	2	0.00725925
Crusoe	Block2	MP1	15.9	338.147	2	0.00721874
Crusoe	Block2	MP1	15.91	344.253	2	0.00717823
Crusoe	Block2	MP1	15.92	348.357	2	0.00713772
Crusoe	Block2	MP1	15.93	353.101	2	0.00670176
Crusoe	Block2	MP1	15.94	360.049	2	0.00626579
Crusoe	Block2	MP1	15.95	363.125	2	0.00582983
Crusoe	Block2	MP1	15.96	358.475	2	0.00580001
Crusoe	Block2	MP1	15.97	350.625	2	0.00577019
Crusoe	Block2	MP1	15.98	337.122	2	0.00574037
Crusoe	Block2	MP1	15.99	326.007	2	0.00571055
Crusoe	Block2	MP1	16	318.054	2	0.00651658
Crusoe	Block2	MP1	16.01	316.349	2	0.0073226
Crusoe	Block2	MP1	16.02	317.347	2	0.00812863
Crusoe	Block2	MP1	16.03	314.371	2	0.00809038
Crusoe	Block2	MP1	16.04	308.411	2	0.00805214
Crusoe	Block2	MP1	16.05	300.282	2	0.00801389
Crusoe	Block2	MP1	16.06	290.049	2	0.00813179
Crusoe	Block2	MP1	16.07	279.232	2	0.00824968
Crusoe	Block2	MP1	16.08	266.842	2	0.00836757
Crusoe	Block2	MP1	16.09	257.197	2	0.00848546
Crusoe	Block2	MP1	16.1	250.958	2	0.00854849
Crusoe	Block2	MP1	16.11	248.745	2	0.00861152
Crusoe	Block2	MP1	16.12	249.584	2	0.00867455
Crusoe	Block2	MP1	16.13	251.864	2	0.00845296
Crusoe	Block2	MP1	16.14	255.89	2	0.00823136
Crusoe	Block2	MP1	16.15	262.122	2	0.00800977
Crusoe	Block2	MP1	16.16	267.419	2	0.00842064
Crusoe	Block2	MP1	16.17	271.339	2	0.00883151
Crusoe	Block2	MP1	16.18	272.248	2	0.00924238
Crusoe	Block2	MP1	16.19	268.341	2	0.00965325
Crusoe	Block2	MP1	16.2	263.938	2	0.0104171
Crusoe	Block2	MP1	16.21	263.939	2	0.0111809
Crusoe	Block2	MP1	16.22	269.893	2	0.0119448
Crusoe	Block2	MP1	16.23	280.888	2	0.012001
Crusoe	Block2	MP1	16.24	299.234	2	0.0120573
Crusoe	Block2	MP1	16.25	324.291	2	0.0121135
Crusoe	Block2	MP1	16.26	358.497	2	0.0124288
Crusoe	Block2	MP1	16.27	399.079	2	0.0127442
Crusoe	Block2	MP1	16.28	442.554	2	0.0130595
Crusoe	Block2	MP1	16.29	494.461	2	0.0133748
Crusoe	Block2	MP1	16.3	549.815	2	0.0136599
Crusoe	Block2	MP1	16.31	588.14	2	0.0139449
Crusoe	Block2	MP1	16.32	628.871	2	0.0142299
Crusoe	Block2	MP1	16.33	668.886	2	0.0137251
Crusoe	Block2	MP1	16.34	707.671	2	0.0132202
Crusoe	Block2	MP1	16.35	736.308	2	0.0127153
Crusoe	Block2	MP1	16.36	755.506	2	0.0125903
Crusoe	Block2	MP1	16.37	752.857	2	0.0124653
Crusoe	Block2	MP1	16.38	732.711	2	0.0123403
Crusoe	Block2	MP1	16.39	693.773	2	0.0122153
Crusoe	Block2	MP1	16.4	637.772	2	0.0124782
Crusoe	Block2	MP1	16.41	573.589	2	0.0127411
Crusoe	Block2	MP1	16.42	513.773	2	0.013004
Crusoe	Block2	MP1	16.43	451.301	2	0.0133859
Crusoe	Block2	MP1	16.44	396.679	2	0.0137678
Crusoe	Block2	MP1	16.45	348.661	2	0.0141497
Crusoe	Block2	MP1	16.46	299.782	2	0.0137305
Crusoe	Block2	MP1	16.47	260.639	2	0.0133114
Crusoe	Block2	MP1	16.48	229.176	2	0.0128922
Crusoe	Block2	MP1	16.49	205.928	2	0.0124731
Crusoe	Block2	MP1	16.5	188.748	2	0.0124247
Crusoe	Block2	MP1	16.51	177.868	2	0.0123764
Crusoe	Block2	MP1	16.52	172.725	1.69	0.0123281
Crusoe	Block2	MP1	16.53	169.087	1.69	0.0121572
Crusoe	Block2	MP1	16.54	167.495	1.69	0.0119863
Crusoe	Block2	MP1	16.55	168.057	1.69	0.0118154
Crusoe	Block2	MP1	16.56	171.247	1.69	0.011461
Crusoe	Block2	MP1	16.57	176.538	1.69	0.0111067
Crusoe	Block2	MP1	16.58	185.2	1.69	0.0107523
Crusoe	Block2	MP1	16.59	195.309	1.69	0.0103979
Crusoe	Block2	MP1	16.6	208.303	1.69	0.00989012
Crusoe	Block2	MP1	16.61	220.479	1.69	0.00938232
Crusoe	Block2	MP1	16.62	231.734	1.69	0.00887451
Crusoe	Block2	MP1	16.63	240.225	1.69	0.00871495
Crusoe	Block2	MP1	16.64	245.692	1.69	0.00855538
Crusoe	Block2	MP1	16.65	249.456	1.69	0.00839582
Crusoe	Block2	MP1	16.66	256.962	1.69	0.00821635
Crusoe	Block2	MP1	16.67	269.791	1.69	0.00803689
Crusoe	Block2	MP1	16.68	287.2	1.69	0.00785742
Crusoe	Block2	MP1	16.69	307.039	1.69	0.00767795
Crusoe	Block2	MP1	16.7	329.801	1.69	0.00722185
Crusoe	Block2	MP1	16.71	354.625	1.69	0.00676574
Crusoe	Block2	MP1	16.72	382.287	1.69	0.00630964
Crusoe	Block2	MP1	16.73	404.861	1.69	0.00632733
Crusoe	Block2	MP1	16.74	422.199	1.69	0.00634503
Crusoe	Block2	MP1	16.75	432.736	1.69	0.00636273
Crusoe	Block2	MP1	16.76	435.537	1.69	0.00688179
Crusoe	Block2	MP1	16.77	428.36	1.69	0.00740086
Crusoe	Block2	MP1	16.78	412.073	1.69	0.00791993
Crusoe	Block2	MP1	16.79	384.003	1.69	0.00843899
Crusoe	Block2	MP1	16.8	351.559	1.69	0.00823209
Crusoe	Block2	MP1	16.81	321.323	1.69	0.00802519
Crusoe	Block2	MP1	16.82	296.615	1.69	0.00781829
Crusoe	Block2	MP1	16.83	277.021	1.69	0.00762326
Crusoe	Block2	MP1	16.84	263.915	1.69	0.00742823
Crusoe	Block2	MP1	16.85	254.108	1.69	0.0072332
Crusoe	Block2	MP1	16.86	247.331	1.69	0.00701377
Crusoe	Block2	MP1	16.87	242.825	1.69	0.00679433
Crusoe	Block2	MP1	16.88	238.458	1.69	0.0065749
Crusoe	Block2	MP1	16.89	234.352	1.69	0.00635547
Crusoe	Block2	MP1	16.9	230.298	1.69	0.00600184
Crusoe	Block2	MP1	16.91	226.098	1.69	0.00564821
Crusoe	Block2	MP1	16.92	219.693	1.69	0.00529457
Crusoe	Block2	MP1	16.93	211.996	1.69	0.00500873
Crusoe	Block2	MP1	16.94	203.197	1.69	0.00472289
Crusoe	Block2	MP1	16.95	194.999	1.69	0.00443704
Crusoe	Block2	MP1	16.96	186.787	1.69	0.00436865
Crusoe	Block2	MP1	16.97	180.589	1.69	0.00430026
Crusoe	Block2	MP1	16.98	176.523	1.69	0.00423186
Crusoe	Block2	MP1	16.99	174.662	1.69	0.00416347
Crusoe	Block2	MP1	17	173.291	1.69	0.00409441
Crusoe	Block2	MP1	17.01	172.818	1.69	0.00402535
Crusoe	Block2	MP1	17.02	174.11	1.69	0.00395629
Crusoe	Block2	MP1	17.03	178.161	1.69	0.0039512
Crusoe	Block2	MP1	17.04	183.593	1.69	0.00394611
Crusoe	Block2	MP1	17.05	190.389	1.69	0.00394103
Crusoe	Block2	MP1	17.06	198.798	1.69	0.00377183
Crusoe	Block2	MP1	17.07	205.77	1.69	0.00360264
Crusoe	Block2	MP1	17.08	209.643	1.69	0.00343344
Crusoe	Block2	MP1	17.09	211.71	1.69	0.00326425
Crusoe	Block2	MP1	17.1	211.254	1.69	0.00313979
Crusoe	Block2	MP1	17.11	209.401	1.69	0.00301532
Crusoe	Block2	MP1	17.12	206.751	1.69	0.00289086
Crusoe	Block2	MP1	17.13	203.069	1.69	0.00281046
Crusoe	Block2	MP1	17.14	201.038	1.69	0.00273006
Crusoe	Block2	MP1	17.15	200.298	1.69	0.00264966
Crusoe	Block2	MP1	17.16	202.405	1.69	0.00265581
Crusoe	Block2	MP1	17.17	206.9	1.69	0.00266196
Crusoe	Block2	MP1	17.18	215.747	1.69	0.00266811
Crusoe	Block2	MP1	17.19	226.85	1.69	0.00267426
Crusoe	Block2	MP1	17.2	238.327	1.69	0.00254447
Crusoe	Block2	MP1	17.21	250.056	1.69	0.00241467
Crusoe	Block2	MP1	17.22	259.84	1.69	0.00228487
Crusoe	Block2	MP1	17.23	269.525	1.69	0.00241136
Crusoe	Block2	MP1	17.24	281.345	1.69	0.00253785
Crusoe	Block2	MP1	17.25	294.558	1.69	0.00266433
Crusoe	Block2	MP1	17.26	306.08	1.69	0.00253913
Crusoe	Block2	MP1	17.27	312.11	1.69	0.00241392
Crusoe	Block2	MP1	17.28	307.489	1.69	0.00228872
Crusoe	Block2	MP1	17.29	293.636	1.69	0.00216351
Crusoe	Block2	MP1	17.3	274.663	1.69	0.00224641
Crusoe	Block2	MP1	17.31	256.808	1.69	0.00232931
Crusoe	Block2	MP1	17.32	242.542	1.69	0.00241222
Crusoe	Block2	MP1	17.33	232.087	1.69	0.00241728
Crusoe	Block2	MP1	17.34	223.623	1.69	0.00242235
Crusoe	Block2	MP1	17.35	215.2	1.69	0.00242742
Crusoe	Block2	MP1	17.36	208.549	1.69	0.00249673
Crusoe	Block2	MP1	17.37	196.466	1.69	0.00256604
Crusoe	Block2	MP1	17.38	198.431	1.69	0.00263534
Crusoe	Block2	MP1	17.39	201.119	1.69	0.00270465
Crusoe	Block2	MP1	17.4	204.165	1.69	0.00245028
Crusoe	Block2	MP1	17.41	203.828	1.69	0.00219591
Crusoe	Block2	MP1	17.42	203.421	1.69	0.00194154
Crusoe	Block2	MP1	17.43	200.549	1.69	0.0020061
Crusoe	Block2	MP1	17.44	197.416	1.69	0.00207066
Crusoe	Block2	MP1	17.45	194.234	1.69	0.00213523
Crusoe	Block2	MP1	17.46	192.867	1.69	0.0019974
Crusoe	Block2	MP1	17.47	192.459	1.69	0.00185956
Crusoe	Block2	MP1	17.48	192.51	1.69	0.00172173
Crusoe	Block2	MP1	17.49	193.123	1.69	0.0015839
Crusoe	Block2	MP1	17.5	193.774	1.69	0.00158659
Crusoe	Block2	MP1	17.51	194.449	1.69	0.00158928
Crusoe	Block2	MP1	17.52	195.833	1.24	0.00159197
Crusoe	Block2	MP1	17.53	195.707	1.24	0.00170704
Crusoe	Block2	MP1	17.54	196.822	1.24	0.00182211
Crusoe	Block2	MP1	17.55	197.09	1.24	0.00193718
Crusoe	Block2	MP1	17.56	199.667	1.24	0.00202635
Crusoe	Block2	MP1	17.57	200.814	1.24	0.00211551
Crusoe	Block2	MP1	17.58	202.648	1.24	0.00220468
Crusoe	Block2	MP1	17.59	202.962	1.24	0.00229385
Crusoe	Block2	MP1	17.6	204.434	1.24	0.0020925
Crusoe	Block2	MP1	17.61	205.962	1.24	0.00189116
Crusoe	Block2	MP1	17.62	208.683	1.24	0.00168982
Crusoe	Block2	MP1	17.63	209.676	1.24	0.00149067
Crusoe	Block2	MP1	17.64	211.67	1.24	0.00129153
Crusoe	Block2	MP1	17.65	212.809	1.24	0.00109238
Crusoe	Block2	MP1	17.66	214.364	1.24	0.00124812
Crusoe	Block2	MP1	17.67	214.334	1.24	0.00140386
Crusoe	Block2	MP1	17.68	212.31	1.24	0.00155959
Crusoe	Block2	MP1	17.69	210.431	1.24	0.00171533
Crusoe	Block2	MP1	17.7	206.806	1.24	0.00157093
Crusoe	Block2	MP1	17.71	203.796	1.24	0.00142653
Crusoe	Block2	MP1	17.72	201.327	1.24	0.00128213
Crusoe	Block2	MP1	17.73	198.802	1.24	0.00164954
Crusoe	Block2	MP1	17.74	197.347	1.24	0.00201694
Crusoe	Block2	MP1	17.75	195.017	1.24	0.00238434
Crusoe	Block2	MP1	17.76	193.283	1.24	0.00226352
Crusoe	Block2	MP1	17.77	191.417	1.24	0.00214271
Crusoe	Block2	MP1	17.78	191.254	1.24	0.00202189
Crusoe	Block2	MP1	17.79	189.225	1.24	0.00190107
Crusoe	Block2	MP1	17.8	189.089	1.24	0.00177415
Crusoe	Block2	MP1	17.81	188.46	1.24	0.00164724
Crusoe	Block2	MP1	17.82	187.272	1.24	0.00152032
Crusoe	Block2	MP1	17.83	185.714	1.24	0.00145428
Crusoe	Block2	MP1	17.84	184.024	1.24	0.00138824
Crusoe	Block2	MP1	17.85	182.33	1.24	0.0013222
Crusoe	Block2	MP1	17.86	180.696	1.24	0.00130038
Crusoe	Block2	MP1	17.87	181.005	1.24	0.00127856
Crusoe	Block2	MP1	17.88	180.31	1.24	0.00125675
Crusoe	Block2	MP1	17.89	180.506	1.24	0.00123493
Crusoe	Block2	MP1	17.9	181.812	1.24	0.00120148
Crusoe	Block2	MP1	17.91	183.08	1.24	0.00116803
Crusoe	Block2	MP1	17.92	185.198	1.24	0.00113457
Crusoe	Block2	MP1	17.93	186.759	1.24	0.00110147
Crusoe	Block2	MP1	17.94	187.956	1.24	0.00106837
Crusoe	Block2	MP1	17.95	188.557	1.24	0.00103527
Crusoe	Block2	MP1	17.96	189.622	1.24	0.00107637
Crusoe	Block2	MP1	17.97	190.512	1.24	0.00111746
Crusoe	Block2	MP1	17.98	192.824	1.24	0.00115856
Crusoe	Block2	MP1	17.99	193.392	1.24	0.00119966
Crusoe	Block2	MP1	18	195.158	1.24	0.00116929
Crusoe	Block2	MP1	18.01	195.915	1.24	0.00113893
Crusoe	Block2	MP1	18.02	197.81	1.24	0.00110856
Crusoe	Block2	MP1	18.03	199.418	1.24	0.00112942
Crusoe	Block2	MP1	18.04	199.388	1.24	0.00115029
Crusoe	Block2	MP1	18.05	201.139	1.24	0.00117116
Crusoe	Block2	MP1	18.06	201.295	1.24	0.00117348
Crusoe	Block2	MP1	18.07	201.286	1.24	0.0011758
Crusoe	Block2	MP1	18.08	200.846	1.24	0.00117812
Crusoe	Block2	MP1	18.09	200.329	1.24	0.00118044
Crusoe	Block2	MP1	18.1	199.838	1.24	0.00140232
Crusoe	Block2	MP1	18.11	199.39	1.24	0.00162419
Crusoe	Block2	MP1	18.12	198.647	1.24	0.00184607
Crusoe	Block2	MP1	18.13	197.656	1.24	0.001768
Crusoe	Block2	MP1	18.14	198.155	1.24	0.00168993
Crusoe	Block2	MP1	18.15	198.722	1.24	0.00161185
Crusoe	Block2	MP1	18.16	199.672	1.24	0.00163326
Crusoe	Block2	MP1	18.17	200.34	1.24	0.00165467
Crusoe	Block2	MP1	18.18	201.085	1.24	0.00167608
Crusoe	Block2	MP1	18.19	203.011	1.24	0.0016975
Crusoe	Block2	MP1	18.2	203.067	1.24	0.00161631
Crusoe	Block2	MP1	18.21	201.129	1.24	0.00153513
Crusoe	Block2	MP1	18.22	200.629	1.24	0.00145395
Crusoe	Block2	MP1	18.23	199.937	1.24	0.00143241
Crusoe	Block2	MP1	18.24	199.233	1.24	0.00141087
Crusoe	Block2	MP1	18.25	196.658	1.24	0.00138933
Crusoe	Block2	MP1	18.26	196.616	1.24	0.00148821
Crusoe	Block2	MP1	18.27	195.756	1.24	0.00158709
Crusoe	Block2	MP1	18.28	194.479	1.24	0.00168597
Crusoe	Block2	MP1	18.29	194.679	1.24	0.00178485
Crusoe	Block2	MP1	18.3	194.398	1.24	0.00157807
Crusoe	Block2	MP1	18.31	194.991	1.24	0.00137129
Crusoe	Block2	MP1	18.32	195.618	1.24	0.00116452
Crusoe	Block2	MP1	18.33	197.17	1.24	0.00111561
Crusoe	Block2	MP1	18.34	197.271	1.24	0.00106671
Crusoe	Block2	MP1	18.35	198.068	1.24	0.0010178
Crusoe	Block2	MP1	18.36	198.41	1.24	0.00114004
Crusoe	Block2	MP1	18.37	198.581	1.24	0.00126227
Crusoe	Block2	MP1	18.38	199.132	1.24	0.00138451
Crusoe	Block2	MP1	18.39	199.5	1.24	0.00150674
Crusoe	Block2	MP1	18.4	199.847	1.24	0.00138564
Crusoe	Block2	MP1	18.41	199.25	1.24	0.00126454
Crusoe	Block2	MP1	18.42	199.605	1.24	0.00114344
Crusoe	Block2	MP1	18.43	199.997	1.24	0.00125378
Crusoe	Block2	MP1	18.44	199.71	1.24	0.00136413
Crusoe	Block2	MP1	18.45	199.602	1.24	0.00147447
Crusoe	Block2	MP1	18.46	198.513	1.24	0.00146376
Crusoe	Block2	MP1	18.47	200.333	1.24	0.00145305
Crusoe	Block2	MP1	18.48	201.542	1.24	0.00144233
Crusoe	Block2	MP1	18.49	201.404	1.24	0.00143162
Crusoe	Block2	MP1	18.5	202.437	1.24	0.00135784
Crusoe	Block2	MP1	18.51	203.79	1.24	0.00128406
Crusoe	Block2	MP1	18.52	204.441	1.1	0.00121028
Crusoe	Block2	MP1	18.53	206.221	1.1	0.0014095
Crusoe	Block2	MP1	18.54	206.554	1.1	0.00160873
Crusoe	Block2	MP1	18.55	207.72	1.1	0.00180795
Crusoe	Block2	MP1	18.56	208.683	1.1	0.00177946
Crusoe	Block2	MP1	18.57	207.989	1.1	0.00175097
Crusoe	Block2	MP1	18.58	208.044	1.1	0.00172247
Crusoe	Block2	MP1	18.59	207.018	1.1	0.00169398
Crusoe	Block2	MP1	18.6	205.976	1.1	0.00171332
Crusoe	Block2	MP1	18.61	204.455	1.1	0.00173266
Crusoe	Block2	MP1	18.62	203.801	1.1	0.001752
Crusoe	Block2	MP1	18.63	203.715	1.1	0.00166692
Crusoe	Block2	MP1	18.64	204.025	1.1	0.00158184
Crusoe	Block2	MP1	18.65	204.563	1.1	0.00149676
Crusoe	Block2	MP1	18.66	204.384	1.1	0.00139733
Crusoe	Block2	MP1	18.67	204.94	1.1	0.0012979
Crusoe	Block2	MP1	18.68	205.961	1.1	0.00119847
Crusoe	Block2	MP1	18.69	205.864	1.1	0.00109904
Crusoe	Block2	MP1	18.7	207.766	1.1	0.00109031
Crusoe	Block2	MP1	18.71	207.623	1.1	0.00108158
Crusoe	Block2	MP1	18.72	207.238	1.1	0.00107284
Crusoe	Block2	MP1	18.73	207.849	1.1	0.000977161
Crusoe	Block2	MP1	18.74	207.304	1.1	0.000881481
Crusoe	Block2	MP1	18.75	207.633	1.1	0.000785801
Crusoe	Block2	MP1	18.76	207.099	1.1	0.000845363
Crusoe	Block2	MP1	18.77	206.691	1.1	0.000904926
Crusoe	Block2	MP1	18.78	205.865	1.1	0.000964489
Crusoe	Block2	MP1	18.79	205.673	1.1	0.00102405
Crusoe	Block2	MP1	18.8	205.884	1.1	0.00104929
Crusoe	Block2	MP1	18.81	206.246	1.1	0.00107452
Crusoe	Block2	MP1	18.82	206.533	1.1	0.00109975
Crusoe	Block2	MP1	18.83	207.133	1.1	0.00105948
Crusoe	Block2	MP1	18.84	206.757	1.1	0.00101921
Crusoe	Block2	MP1	18.85	208.179	1.1	0.000978942
Crusoe	Block2	MP1	18.86	208.46	1.1	0.00101537
Crusoe	Block2	MP1	18.87	208.344	1.1	0.0010518
Crusoe	Block2	MP1	18.88	208.378	1.1	0.00108822
Crusoe	Block2	MP1	18.89	207.944	1.1	0.00112465
Crusoe	Block2	MP1	18.9	207.454	1.1	0.00110052
Crusoe	Block2	MP1	18.91	206.482	1.1	0.00107639
Crusoe	Block2	MP1	18.92	206.346	1.1	0.00105227
Crusoe	Block2	MP1	18.93	205.904	1.1	0.00123897
Crusoe	Block2	MP1	18.94	205.198	1.1	0.00142568
Crusoe	Block2	MP1	18.95	204.592	1.1	0.00161239
Crusoe	Block2	MP1	18.96	203.676	1.1	0.00156419
Crusoe	Block2	MP1	18.97	204.565	1.1	0.00151599
Crusoe	Block2	MP1	18.98	203.523	1.1	0.00146779
Crusoe	Block2	MP1	18.99	203.236	1.1	0.0014196
Crusoe	Block2	MP1	19	203.361	1.1	0.00148054
Crusoe	Block2	MP1	19.01	202.97	1.1	0.00154148
Crusoe	Block2	MP1	19.02	203.916	1.1	0.00160243
Crusoe	Block2	MP1	19.03	204.012	1.1	0.00143502
Crusoe	Block2	MP1	19.04	203.062	1.1	0.00126762
Crusoe	Block2	MP1	19.05	203.135	1.1	0.00110021
Crusoe	Block2	MP1	19.06	202.342	1.1	0.00114859
Crusoe	Block2	MP1	19.07	202.197	1.1	0.00119696
Crusoe	Block2	MP1	19.08	201.499	1.1	0.00124533
Crusoe	Block2	MP1	19.09	200.611	1.1	0.0012937
Crusoe	Block2	MP1	19.1	201.339	1.1	0.00113139
Crusoe	Block2	MP1	19.11	202.22	1.1	0.000969083
Crusoe	Block2	MP1	19.12	201.732	1.1	0.000806774
Crusoe	Block2	MP1	19.13	201.863	1.1	0.000904797
Crusoe	Block2	MP1	19.14	201.741	1.1	0.00100282
Crusoe	Block2	MP1	19.15	202.538	1.1	0.00110084
Crusoe	Block2	MP1	19.16	202.998	1.1	0.0010504
Crusoe	Block2	MP1	19.17	202.558	1.1	0.000999955
Crusoe	Block2	MP1	19.18	203.111	1.1	0.000949511
Crusoe	Block2	MP1	19.19	202.91	1.1	0.000899066
Crusoe	Block2	MP1	19.2	201.881	1.1	0.000971368
Crusoe	Block2	MP1	19.21	201.471	1.1	0.00104367
Crusoe	Block2	MP1	19.22	200.382	1.1	0.00111597
Crusoe	Block2	MP1	19.23	200.495	1.1	0.00107834
Crusoe	Block2	MP1	19.24	199.977	1.1	0.0010407
Crusoe	Block2	MP1	19.25	199.228	1.1	0.00100307
Crusoe	Block2	MP1	19.26	200.036	1.1	0.00102793
Crusoe	Block2	MP1	19.27	200.17	1.1	0.0010528
Crusoe	Block2	MP1	19.28	200.265	1.1	0.00107767
Crusoe	Block2	MP1	19.29	200.954	1.1	0.00110253
Crusoe	Block2	MP1	19.3	200.503	1.1	0.00124303
Crusoe	Block2	MP1	19.31	201.138	1.1	0.00138352
Crusoe	Block2	MP1	19.32	200.606	1.1	0.00152402
Crusoe	Block2	MP1	19.33	199.861	1.1	0.00144417
Crusoe	Block2	MP1	19.34	200.046	1.1	0.00136433
Crusoe	Block2	MP1	19.35	198.952	1.1	0.00128449
Crusoe	Block2	MP1	19.36	199.098	1.1	0.00134446
Crusoe	Block2	MP1	19.37	198.449	1.1	0.00140443
Crusoe	Block2	MP1	19.38	197.545	1.1	0.0014644
Crusoe	Block2	MP1	19.39	197.237	1.1	0.00152437
Crusoe	Block2	MP1	19.4	196.732	1.1	0.00142356
Crusoe	Block2	MP1	19.41	196.397	1.1	0.00132275
Crusoe	Block2	MP1	19.42	195.751	1.1	0.00122194
Crusoe	Block2	MP1	19.43	196.425	1.1	0.00129052
Crusoe	Block2	MP1	19.44	195.838	1.1	0.0013591
Crusoe	Block2	MP1	19.45	196.456	1.1	0.00142768
Crusoe	Block2	MP1	19.46	195.851	1.1	0.00136649
Crusoe	Block2	MP1	19.47	196.226	1.1	0.0013053
Crusoe	Block2	MP1	19.48	196.749	1.1	0.00124412
Crusoe	Block2	MP1	19.49	195.735	1.1	0.00118293
Crusoe	Block2	MP1	19.5	196.317	1.1	0.00122323
Crusoe	Block2	MP1	19.51	196.221	1.1	0.00126353
Crusoe	Block2	MP1	19.52	195.234	0.88	0.00130384
Crusoe	Block2	MP1	19.53	195.361	0.88	0.00113162
Crusoe	Block2	MP1	19.54	196.597	0.88	0.000959403
Crusoe	Block2	MP1	19.55	196.813	0.88	0.000787185
Crusoe	Block2	MP1	19.56	197.254	0.88	0.000815649
Crusoe	Block2	MP1	19.57	197.278	0.88	0.000844112
Crusoe	Block2	MP1	19.58	197.851	0.88	0.000872576
Crusoe	Block2	MP1	19.59	198.388	0.88	0.000901039
Crusoe	Block2	MP1	19.6	197.971	0.88	0.00101896
Crusoe	Block2	MP1	19.61	198.595	0.88	0.00113688
Crusoe	Block2	MP1	19.62	197.564	0.88	0.0012548
Crusoe	Block2	MP1	19.63	197.913	0.88	0.00124241
Crusoe	Block2	MP1	19.64	197.038	0.88	0.00123003
Crusoe	Block2	MP1	19.65	197.075	0.88	0.00121764
Crusoe	Block2	MP1	19.66	196.11	0.88	0.00112993
Crusoe	Block2	MP1	19.67	196.447	0.88	0.00104223
Crusoe	Block2	MP1	19.68	196.35	0.88	0.000954518
Crusoe	Block2	MP1	19.69	195.647	0.88	0.000866809
Crusoe	Block2	MP1	19.7	195.463	0.88	0.000973476
Crusoe	Block2	MP1	19.71	195.65	0.88	0.00108014
Crusoe	Block2	MP1	19.72	195.884	0.88	0.00118681
Crusoe	Block2	MP1	19.73	195.767	0.88	0.00141713
Crusoe	Block2	MP1	19.74	196.34	0.88	0.00164746
Crusoe	Block2	MP1	19.75	195.689	0.88	0.00187778
Crusoe	Block2	MP1	19.76	195.284	0.88	0.00176477
Crusoe	Block2	MP1	19.77	194.88	0.88	0.00165176
Crusoe	Block2	MP1	19.78	195.101	0.88	0.00153875
Crusoe	Block2	MP1	19.79	195.136	0.88	0.00142574
Crusoe	Block2	MP1	19.8	194.23	0.88	0.00141648
Crusoe	Block2	MP1	19.81	194.267	0.88	0.00140723
Crusoe	Block2	MP1	19.82	194.866	0.88	0.00139797
Crusoe	Block2	MP1	19.83	194.554	0.88	0.00122028
Crusoe	Block2	MP1	19.84	194.335	0.88	0.00104258
Crusoe	Block2	MP1	19.85	193.998	0.88	0.000864891
Crusoe	Block2	MP1	19.86	193.535	0.88	0.000901559
Crusoe	Block2	MP1	19.87	193.518	0.88	0.000938227
Crusoe	Block2	MP1	19.88	193.784	0.88	0.000974895
Crusoe	Block2	MP1	19.89	192.633	0.88	0.00101156
Crusoe	Block2	MP1	19.9	192.588	0.88	0.000908489
Crusoe	Block2	MP1	19.91	192.466	0.88	0.000805416
Crusoe	Block2	MP1	19.92	192.861	0.88	0.000702342
Crusoe	Block2	MP1	19.93	193.201	0.88	0.000775128
Crusoe	Block2	MP1	19.94	193.328	0.88	0.000847915
Crusoe	Block2	MP1	19.95	193.426	0.88	0.000920701
Crusoe	Block2	MP1	19.96	193.01	0.88	0.000990127
Crusoe	Block2	MP1	19.97	193.076	0.88	0.00105955
Crusoe	Block2	MP1	19.98	193.067	0.88	0.00112898
Crusoe	Block2	MP1	19.99	193.507	0.88	0.0011984
[truncated: 7,853 more rows]

## Sheet: Windflecks
variety	block	spectrum	frequency		variety	block	spectrum	intensity	duration	irradgain
KWSKinetic	Block1	MP1	0.03		KWSKinetic	Block1	MP1	11.3	0.04	0.272068
KWSKinetic	Block1	MP2	0.93		KWSKinetic	Block1	MP1	79.97	0.17	5.47236
KWSKinetic	Block1	MP3	1.89		KWSKinetic	Block1	MP1	5.12	0.04	0.102017
Zoom	Block1	MP3	0.12		KWSKinetic	Block1	MP2	152.2	0.47	37.0965
Zoom	Block1	MP4	3.11		KWSKinetic	Block1	MP2	82.57	0.33	13.8117
KWSKinetic	Block2	MP1	2.86		KWSKinetic	Block1	MP2	49.14	0.37	9.6478
KWSKinetic	Block2	MP2	0.07		KWSKinetic	Block1	MP2	61.75	0.4	14.0517
KWSKinetic	Block2	MP3	0.18		KWSKinetic	Block1	MP2	202.2	0.23	17.4185
KWSKinetic	Block2	MP4	0.3		KWSKinetic	Block1	MP2	452.2	0.37	74.7828
Zoom	Block2	MP2	2.76		KWSKinetic	Block1	MP2	144	0.43	25.1632
Zoom	Block2	MP3	0.71		KWSKinetic	Block1	MP2	24.25	0.17	1.93025
Zoom	Block2	MP4	1.7		KWSKinetic	Block1	MP2	18.08	0.16	1.53312
KWSKinetic	Block3	MP1	0.1		KWSKinetic	Block1	MP2	51.95	0.31	4.35484
KWSKinetic	Block3	MP2	0.42		KWSKinetic	Block1	MP2	35.28	0.24	4.65304
KWSKinetic	Block3	MP4	2.55		KWSKinetic	Block1	MP2	30.72	0.19	3.10298
Zoom	Block3	MP1	3.1		KWSKinetic	Block1	MP2	663.65	0.86	314.264
Zoom	Block3	MP2	3.15		KWSKinetic	Block1	MP2	381.62	0.47	85.9546
Zoom	Block3	MP3	1.28		KWSKinetic	Block1	MP2	147.51	0.29	22.7406
Zoom	Block3	MP4	0.25		KWSKinetic	Block1	MP2	122.96	0.34	21.2923
KWSExtase	Block1	MP1	0.16		KWSKinetic	Block1	MP2	15.8	0.07	0.592541
KWSExtase	Block1	MP2	1.91		KWSKinetic	Block1	MP2	48	0.15	4.0266
KWSExtase	Block1	MP3	0.03		KWSKinetic	Block1	MP2	276.9	0.31	39.2758
KWSExtase	Block1	MP4	2.14		KWSKinetic	Block1	MP2	60.09	0.23	5.8413
Mayflower	Block1	MP1	1.13		KWSKinetic	Block1	MP2	94.28	0.3	13.6681
Mayflower	Block1	MP2	3.13		KWSKinetic	Block1	MP2	26.7	0.27	3.78001
Mayflower	Block1	MP3	1.86		KWSKinetic	Block1	MP2	9.35	0.14	0.856266
Mayflower	Block1	MP4	0.28		KWSKinetic	Block1	MP2	124.74	0.34	19.9131
Mayflower	Block1	MP4a	0.05		KWSKinetic	Block1	MP2	33.29	0.2	1.76824
Skyfall	Block1	MP2	1.18		KWSKinetic	Block1	MP2	92.22	0.35	14.7014
Skyfall	Block1	MP1	4.21		KWSKinetic	Block1	MP2	37.5	0.25	4.59478
Skyfall	Block1	MP3	1.73		KWSKinetic	Block1	MP2	39.96	0.24	4.72004
Skyfall	Block1	MP4	2.19		KWSKinetic	Block1	MP2	211.12	0.36	38.4827
Theodore	Block1	MP1	1.3		KWSKinetic	Block1	MP2	719.94	0.51	175.536
Theodore	Block1	MP2	2.58		KWSKinetic	Block1	MP2	86.01	0.12	4.16373
Theodore	Block1	MP3	0.93		KWSKinetic	Block1	MP2	32.42	0.11	1.87834
Theodore	Block1	MP4	0.84		KWSKinetic	Block1	MP2	62.59	0.15	4.49945
KWSExtase	Block2	MP1	1.87		KWSKinetic	Block1	MP2	43.23	0.12	2.52446
KWSExtase	Block2	MP2	1.24		KWSKinetic	Block1	MP2	88.51	0.34	17.2453
KWSExtase	Block2	MP3	2.04		KWSKinetic	Block1	MP2	54.19	0.29	7.99869
KWSExtase	Block2	MP4	1.19		KWSKinetic	Block1	MP2	127.3	0.29	18.2865
Mayflower	Block2	MP1	4.83		KWSKinetic	Block1	MP2	153.54	0.25	13.7241
Mayflower	Block2	MP2	1.3		KWSKinetic	Block1	MP2	255.96	0.35	40.2321
Mayflower	Block2	MP3	0.06		KWSKinetic	Block1	MP2	105.16	0.3	9.11495
Mayflower	Block2	MP4	1.32		KWSKinetic	Block1	MP2	174.42	0.32	25.7151
Skyfall	Block2	MP1	1.41		KWSKinetic	Block1	MP2	17.82	0.17	1.74812
Skyfall	Block2	MP2	1.65		KWSKinetic	Block1	MP2	62.58	0.3	9.68159
Skyfall	Block2	MP3	3.64		KWSKinetic	Block1	MP2	45.22	0.51	12.0469
Skyfall	Block2	MP4	1.44		KWSKinetic	Block1	MP2	37.03	0.23	4.58795
Theodore	Block2	MP1	0.23		KWSKinetic	Block1	MP2	16.52	0.2	1.68758
Theodore	Block2	MP2	1.26		KWSKinetic	Block1	MP2	316.96	0.34	40.888
Theodore	Block2	MP3	1.95		KWSKinetic	Block1	MP2	433.28	0.25	48.9528
Theodore	Block2	MP4	1.37		KWSKinetic	Block1	MP2	58.28	0.17	1.27602
Theodore	Block2	MP1a	1.02		KWSKinetic	Block1	MP2	139.14	0.38	22.3577
KWSExtase	Block3	MP1	0.94		KWSKinetic	Block1	MP2	51.75	0.29	8.31871
KWSExtase	Block3	MP2	1.15		KWSKinetic	Block1	MP2	261.32	0.55	60.1521
KWSExtase	Block3	MP3	2.24		KWSKinetic	Block1	MP2	101.32	0.35	17.7868
KWSExtase	Block3	MP4	0.72		KWSKinetic	Block1	MP2	17.09	0.18	1.78103
Mayflower	Block3	MP1	1.41		KWSKinetic	Block1	MP2	17.99	0.19	2.00155
Mayflower	Block3	MP2	1.55		KWSKinetic	Block1	MP2	144.67	0.4	28.3534
Mayflower	Block3	MP3	1.77		KWSKinetic	Block1	MP2	32.61	0.19	2.81508
Mayflower	Block3	MP3a	3.74		KWSKinetic	Block1	MP2	66.12	0.3	10.4929
Mayflower	Block3	MP4	2.29		KWSKinetic	Block1	MP2	101.9	0.48	24.385
Skyfall	Block3	MP1	0.25		KWSKinetic	Block1	MP2	501.78	0.39	86.6126
Skyfall	Block3	MP2	2.94		KWSKinetic	Block1	MP2	202.74	0.4	35.7545
Skyfall	Block3	MP3	4.1		KWSKinetic	Block1	MP2	91.37	0.37	16.2168
Skyfall	Block3	MP4	1.43		KWSKinetic	Block1	MP2	78.37	0.43	16.2919
Theodore	Block3	MP1	1.9		KWSKinetic	Block1	MP2	28.47	0.33	5.48695
Theodore	Block3	MP2	1.65		KWSKinetic	Block1	MP2	8.14	0.17	0.738413
Theodore	Block3	MP3	3.65		KWSKinetic	Block1	MP2	156.57	0.32	24.3166
Theodore	Block3	MP4	1.89		KWSKinetic	Block1	MP2	117.08	0.33	15.5311
Crusoe	Block1	MP1	1.62		KWSKinetic	Block1	MP2	57.19	0.26	7.56336
Crusoe	Block1	MP2	0.31		KWSKinetic	Block1	MP2	14.03	0.2	1.46494
Crusoe	Block1	MP3	0.59		KWSKinetic	Block1	MP2	17.76	0.26	2.88888
Crusoe	Block1	MP4	1.29		KWSKinetic	Block1	MP2	8.74	0.15	0.550363
KWSFirefly	Block1	MP1	1.03		KWSKinetic	Block1	MP2	53.94	0.35	4.63086
KWSFirefly	Block1	MP2	1.52		KWSKinetic	Block1	MP2	130.03	0.18	8.50276
KWSFirefly	Block1	MP3	0.37		KWSKinetic	Block1	MP2	17.33	0.1	0.785521
KWSFirefly	Block1	MP4	1.64		KWSKinetic	Block1	MP2	181.26	0.36	28.3389
RGTWilkinson	Block1	MP1	2.46		KWSKinetic	Block1	MP2	58.48	0.28	8.4474
RGTWilkinson	Block1	MP2	1.45		KWSKinetic	Block1	MP2	29.19	0.24	3.89422
RGTWilkinson	Block1	MP3	1.58		KWSKinetic	Block1	MP2	67.95	0.19	7.07701
RGTWilkinson	Block1	MP4	1.3		KWSKinetic	Block1	MP2	9.91	0.16	0.780019
SYIncitor	Block1	MP1	1.74		KWSKinetic	Block1	MP2	27.98	0.16	1.58899
SYIncitor	Block1	MP2	2.62		KWSKinetic	Block1	MP2	22.64	0.17	1.84614
SYIncitor	Block1	MP3	0.59		KWSKinetic	Block1	MP2	6.97	0.13	0.616005
SYIncitor	Block1	MP4	2.97		KWSKinetic	Block1	MP2	48.97	0.4	8.32922
Crusoe	Block2	MP1	1.97		KWSKinetic	Block1	MP2	26.76	0.15	1.69446
Crusoe	Block2	MP2	1		KWSKinetic	Block1	MP2	13.33	0.2	1.0341
Crusoe	Block2	MP3	1.41		KWSKinetic	Block1	MP2	66.66	0.26	6.27363
KWSFirefly	Block2	MP1	2.26		KWSKinetic	Block1	MP2	116.38	0.25	15.9839
KWSFirefly	Block2	MP2	1.28		KWSKinetic	Block1	MP2	13.4	0.18	1.15244
KWSFirefly	Block2	MP3	1.24		KWSKinetic	Block1	MP2	2.51	0.08	0.120358
KWSFirefly	Block2	MP4	1.09		KWSKinetic	Block1	MP2	9.1	0.13	0.50221
RGTWilkinson	Block2	MP1	0.1		KWSKinetic	Block1	MP2	18.6	0.2	2.07015
RGTWilkinson	Block2	MP2	1.07		KWSKinetic	Block1	MP2	23.43	0.16	1.95675
RGTWilkinson	Block2	MP3	1.94		KWSKinetic	Block1	MP2	20.87	0.19	1.85541
RGTWilkinson	Block2	MP4	0.29		KWSKinetic	Block1	MP3	15.25	0.1	0.651743
SYIncitor	Block2	MP1	0.53		KWSKinetic	Block1	MP3	16.5	0.09	0.814814
SYIncitor	Block2	MP2	0.68		KWSKinetic	Block1	MP3	7.41	0.08	0.348823
SYIncitor	Block2	MP3	0.29		KWSKinetic	Block1	MP3	18.34	0.16	1.7406
SYIncitor	Block2	MP4	0.61		KWSKinetic	Block1	MP3	8.32	0.07	0.353077
Crusoe	Block3	MP1	0.71		KWSKinetic	Block1	MP3	5.28	0.06	0.161492
Crusoe	Block3	MP2	1.01		KWSKinetic	Block1	MP3	8	0.07	0.369989
Crusoe	Block3	MP3	3.76		KWSKinetic	Block1	MP3	12.53	0.15	0.53576
Crusoe	Block3	MP4	1.06		KWSKinetic	Block1	MP3	12.41	0.09	0.568749
KWSFirefly	Block3	MP1	2.69		KWSKinetic	Block1	MP3	103.03	0.18	8.26937
KWSFirefly	Block3	MP2	0.93		KWSKinetic	Block1	MP3	87.61	0.18	2.06878
KWSFirefly	Block3	MP3	0.84		KWSKinetic	Block1	MP3	218.1	0.39	37.9126
KWSFirefly	Block3	MP4	2.67		KWSKinetic	Block1	MP3	43.4	0.11	2.68723
RGTWilkinson	Block3	MP1	1.6		KWSKinetic	Block1	MP3	69.7	0.37	12.7055
RGTWilkinson	Block3	MP2	1.22		KWSKinetic	Block1	MP3	159.97	0.26	9.81186
RGTWilkinson	Block3	MP3	0.14		KWSKinetic	Block1	MP3	189.79	0.44	40.7573
RGTWilkinson	Block3	MP4	0.64		KWSKinetic	Block1	MP3	108.46	0.12	4.90249
SYIncitor	Block3	MP1	0.7		KWSKinetic	Block1	MP3	251.32	0.15	16.7192
SYIncitor	Block3	MP2	1.99		KWSKinetic	Block1	MP3	106.5	0.07	3.5347
SYIncitor	Block3	MP3	1.93		KWSKinetic	Block1	MP3	696.53	0.43	136.053
SYIncitor	Block3	MP4	2.76		KWSKinetic	Block1	MP3	21.06	0.19	2.39294
Zoom	Block1	MP1	0		KWSKinetic	Block1	MP3	32.78	0.21	1.05562
Zoom	Block1	MP2	0		KWSKinetic	Block1	MP3	10.72	0.08	0.443325
Zoom	Block2	MP1	0		KWSKinetic	Block1	MP3	150.08	0.47	32.7986
KWSKinetic	Block3	MP3	0		KWSKinetic	Block1	MP3	15.38	0.09	0.638181
Crusoe	Block2	MP4	0		KWSKinetic	Block1	MP3	79.5	0.24	9.17697
					KWSKinetic	Block1	MP3	122.74	0.3	12.9919
					KWSKinetic	Block1	MP3	554.12	0.39	84.694
					KWSKinetic	Block1	MP3	370.92	0.4	59.1894
					KWSKinetic	Block1	MP3	71.53	0.3	11.2059
					KWSKinetic	Block1	MP3	56.12	0.3	8.89358
					KWSKinetic	Block1	MP3	28.92	0.3	6.16932
					KWSKinetic	Block1	MP3	45.57	0.1	2.91099
					KWSKinetic	Block1	MP3	41.07	0.22	3.37137
					KWSKinetic	Block1	MP3	113.73	0.29	12.2105
					KWSKinetic	Block1	MP3	444.66	0.18	45.6979
					KWSKinetic	Block1	MP3	520.42	0.23	43.6095
					KWSKinetic	Block1	MP3	458.55	0.45	89.563
					KWSKinetic	Block1	MP3	195.61	0.4	33.4407
					KWSKinetic	Block1	MP3	17.92	0.07	0.657442
					KWSKinetic	Block1	MP3	177.95	0.37	31.9174
					KWSKinetic	Block1	MP3	120.4	0.25	13.0512
					KWSKinetic	Block1	MP3	200.26	0.34	34.8546
					KWSKinetic	Block1	MP3	248.4	0.35	34.0505
					KWSKinetic	Block1	MP3	49.03	0.29	6.49044
					KWSKinetic	Block1	MP3	381.24	0.22	34.4184
					KWSKinetic	Block1	MP3	62.16	0.17	4.61606
					KWSKinetic	Block1	MP3	34.74	0.12	2.15953
					KWSKinetic	Block1	MP3	148	0.32	16.3443
					KWSKinetic	Block1	MP3	104.49	0.14	5.40375
					KWSKinetic	Block1	MP3	73.87	0.12	3.11301
					KWSKinetic	Block1	MP3	107.2	0.28	14.9411
					KWSKinetic	Block1	MP3	34.25	0.22	3.87717
					KWSKinetic	Block1	MP3	7.68	0.06	0.286758
					KWSKinetic	Block1	MP3	14.45	0.09	0.678686
					KWSKinetic	Block1	MP3	34.59	0.18	2.35887
					KWSKinetic	Block1	MP3	16.36	0.08	0.713121
					KWSKinetic	Block1	MP3	98.55	0.15	7.37406
					KWSKinetic	Block1	MP3	70.28	0.21	6.44764
					KWSKinetic	Block1	MP3	28	0.12	1.85403
					KWSKinetic	Block1	MP3	8.52	0.08	0.421559
					KWSKinetic	Block1	MP3	24.98	0.11	1.5264
					KWSKinetic	Block1	MP3	47.22	0.14	3.20788
					KWSKinetic	Block1	MP3	210.26	0.14	14.3595
					KWSKinetic	Block1	MP3	305.99	0.43	60.1096
					KWSKinetic	Block1	MP3	184.75	0.3	25.7269
					KWSKinetic	Block1	MP3	157.09	0.37	23.8153
					KWSKinetic	Block1	MP3	24.12	0.11	1.54094
					KWSKinetic	Block1	MP3	37.18	0.18	3.44585
					KWSKinetic	Block1	MP3	23.58	0.1	1.31497
					KWSKinetic	Block1	MP3	13.93	0.08	0.670403
					KWSKinetic	Block1	MP3	30.71	0.1	1.65723
					KWSKinetic	Block1	MP3	9.42	0.07	0.362839
					KWSKinetic	Block1	MP3	14.62	0.09	0.731048
					KWSKinetic	Block1	MP3	407.03	0.49	67.6291
					KWSKinetic	Block1	MP3	262.58	0.4	44.5732
					KWSKinetic	Block1	MP3	138.41	0.36	24.8045
					KWSKinetic	Block1	MP3	141.49	0.32	22.8021
					KWSKinetic	Block1	MP3	17.83	0.11	0.817824
					KWSKinetic	Block1	MP3	19.88	0.09	0.613868
					KWSKinetic	Block1	MP3	78.48	0.3	10.6516
					KWSKinetic	Block1	MP3	12.47	0.09	0.613487
					KWSKinetic	Block1	MP3	52.42	0.11	2.52876
					KWSKinetic	Block1	MP3	149.74	0.24	15.6748
					KWSKinetic	Block1	MP3	20.8	0.09	1.06028
					KWSKinetic	Block1	MP3	4.9	0.07	0.187924
					KWSKinetic	Block1	MP3	26.12	0.11	1.42965
					KWSKinetic	Block1	MP3	39.81	0.14	2.96093
					KWSKinetic	Block1	MP3	11.65	0.1	0.66914
					KWSKinetic	Block1	MP3	10.3	0.08	0.439495
					KWSKinetic	Block1	MP3	17.76	0.08	0.713485
					KWSKinetic	Block1	MP3	21.91	0.1	0.802782
					KWSKinetic	Block1	MP3	59.43	0.25	5.23651
					KWSKinetic	Block1	MP3	16.34	0.09	0.524501
					KWSKinetic	Block1	MP3	22.41	0.14	1.71184
					KWSKinetic	Block1	MP3	24.36	0.1	1.22418
					KWSKinetic	Block1	MP3	98.58	0.09	1.97568
					KWSKinetic	Block1	MP3	32.13	0.1	1.92738
					KWSKinetic	Block1	MP3	38.23	0.09	1.49504
					KWSKinetic	Block1	MP3	44.13	0.1	2.26111
					KWSKinetic	Block1	MP3	19.34	0.09	0.946204
					KWSKinetic	Block1	MP3	56	0.21	5.9302
					KWSKinetic	Block1	MP3	75.07	0.15	6.39798
					KWSKinetic	Block1	MP3	44.02	0.2	5.43908
					KWSKinetic	Block1	MP3	48.75	0.19	5.28798
					KWSKinetic	Block1	MP3	17.64	0.11	1.06652
					KWSKinetic	Block1	MP3	15.35	0.07	0.649169
					KWSKinetic	Block1	MP3	13.53	0.08	0.506128
					KWSKinetic	Block1	MP3	126.29	0.49	33.7768
					KWSKinetic	Block1	MP3	54.82	0.12	0.935696
					KWSKinetic	Block1	MP3	59.93	0.15	4.2614
					KWSKinetic	Block1	MP3	15.66	0.06	0.474095
					KWSKinetic	Block1	MP3	37.17	0.1	2.04109
					KWSKinetic	Block1	MP3	14.95	0.07	0.563384
					KWSKinetic	Block1	MP3	34.29	0.1	1.25809
					KWSKinetic	Block1	MP3	41.53	0.1	2.126
					KWSKinetic	Block1	MP3	16.99	0.09	0.930647
					KWSKinetic	Block1	MP3	18.91	0.1	0.81128
					KWSKinetic	Block1	MP3	24.53	0.18	2.23833
					KWSKinetic	Block1	MP3	55.57	0.32	11.0917
					KWSKinetic	Block1	MP3	54.31	0.19	4.40301
					KWSKinetic	Block1	MP3	24.35	0.11	1.25626
					KWSKinetic	Block1	MP3	27.87	0.09	1.32968
					KWSKinetic	Block1	MP3	27.54	0.1	1.13798
					KWSKinetic	Block1	MP3	16.77	0.08	0.814798
					KWSKinetic	Block1	MP3	55.15	0.21	7.93356
					KWSKinetic	Block1	MP3	68.87	0.13	4.10314
					KWSKinetic	Block1	MP3	49.35	0.13	3.38211
					KWSKinetic	Block1	MP3	21.5	0.1	1.07332
					KWSKinetic	Block1	MP3	12.88	0.09	0.702454
					KWSKinetic	Block1	MP3	35.4	0.11	1.89608
					KWSKinetic	Block1	MP3	77.3	0.13	4.80906
					KWSKinetic	Block1	MP3	48.38	0.13	3.28902
					KWSKinetic	Block1	MP3	89.4	0.1	4.10324
					KWSKinetic	Block1	MP3	25.19	0.13	1.644
					KWSKinetic	Block1	MP3	245.47	0.38	39.9838
					KWSKinetic	Block1	MP3	142	0.31	21.8406
					KWSKinetic	Block1	MP3	69.76	0.3	9.63153
					KWSKinetic	Block1	MP3	50.6	0.12	2.90793
					KWSKinetic	Block1	MP3	52.52	0.11	2.72942
					KWSKinetic	Block1	MP3	19.39	0.13	1.22709
					KWSKinetic	Block1	MP3	288.2	0.24	25.5274
					KWSKinetic	Block1	MP3	277.44	0.42	54.3353
					KWSKinetic	Block1	MP3	401.89	0.45	83.929
					KWSKinetic	Block1	MP3	53.47	0.18	3.08087
					KWSKinetic	Block1	MP3	14.2	0.07	0.434996
					KWSKinetic	Block1	MP3	203.93	0.27	22.3464
					KWSKinetic	Block1	MP3	305.33	0.37	55.107
					KWSKinetic	Block1	MP3	10.75	0.08	0.54923
					KWSKinetic	Block1	MP3	381.85	0.38	49.4089
					KWSKinetic	Block1	MP3	887.25	0.47	173.73
					KWSKinetic	Block1	MP3	756.74	0.41	144.524
					KWSKinetic	Block1	MP3	193.25	0.38	32.665
					KWSKinetic	Block1	MP3	110.06	0.38	21.1932
					KWSKinetic	Block1	MP3	195.87	0.36	39.7333
					KWSKinetic	Block1	MP3	292.97	0.52	71.5385
					KWSKinetic	Block1	MP3	37.1	0.13	2.54016
					KWSKinetic	Block1	MP3	17.63	0.08	0.899405
					KWSKinetic	Block1	MP3	39.81	0.1	1.97127
					KWSKinetic	Block1	MP3	54.72	0.09	2.75745
					KWSKinetic	Block1	MP3	112.91	0.12	5.63878
					KWSKinetic	Block1	MP3	111.54	0.32	16.7937
					KWSKinetic	Block1	MP3	51.12	0.21	5.08564
					KWSKinetic	Block1	MP3	62.98	0.34	11.695
					KWSKinetic	Block1	MP3	449.47	0.55	119.7
					KWSKinetic	Block1	MP3	206.47	0.4	48.3315
					KWSKinetic	Block1	MP3	451.71	0.32	80.2957
					KWSKinetic	Block1	MP3	87.89	0.11	4.52564
					KWSKinetic	Block1	MP3	116.82	0.24	17.4607
					KWSKinetic	Block1	MP3	72.04	0.26	11.9013
					KWSKinetic	Block1	MP3	352.85	0.31	45.247
					KWSKinetic	Block1	MP3	143.3	0.31	23.5939
					KWSKinetic	Block1	MP3	65.84	0.2	6.90257
					KWSKinetic	Block1	MP3	76.15	0.11	4.09622
					KWSKinetic	Block1	MP3	52.65	0.11	2.95006
					KWSKinetic	Block1	MP3	107.28	0.19	12.038
					KWSKinetic	Block1	MP3	224.8	0.16	9.63588
					KWSKinetic	Block1	MP3	196.22	0.24	13.6603
					KWSKinetic	Block1	MP3	94.35	0.24	14.6444
					KWSKinetic	Block1	MP3	325.85	0.14	21.8392
					KWSKinetic	Block1	MP3	167.9	0.13	4.33113
					KWSKinetic	Block1	MP3	74.49	0.1	3.95755
					KWSKinetic	Block1	MP3	77.36	0.24	9.1568
					KWSKinetic	Block1	MP3	29.69	0.19	3.34066
					KWSKinetic	Block1	MP3	52.62	0.2	6.4392
					KWSKinetic	Block1	MP3	76.21	0.29	13.835
					KWSKinetic	Block1	MP3	68.88	0.11	3.54834
					KWSKinetic	Block1	MP3	29.41	0.19	3.75404
					KWSKinetic	Block1	MP3	148.7	0.22	14.0632
					Zoom	Block1	MP4	194.61	0.17	15.7349
					Zoom	Block1	MP4	406.62	0.38	68.2271
					Zoom	Block1	MP4	102.01	0.12	7.11685
					Zoom	Block1	MP4	155.69	0.22	21.187
					Zoom	Block1	MP4	164.42	0.21	15.9658
					Zoom	Block1	MP4	344.62	0.13	25.0309
					Zoom	Block1	MP4	353.95	0.18	34.993
					Zoom	Block1	MP4	118.53	0.15	11.0137
					Zoom	Block1	MP4	88.4	0.17	6.58039
					Zoom	Block1	MP4	159.1	0.23	16.7158
					Zoom	Block1	MP4	347.82	0.28	40.4918
					Zoom	Block1	MP4	552.27	0.23	66.5961
					Zoom	Block1	MP4	306.83	0.31	37.4938
					Zoom	Block1	MP4	72.81	0.12	4.69951
					Zoom	Block1	MP4	214.84	0.12	11.3233
					Zoom	Block1	MP4	850.62	0.2	106.996
					Zoom	Block1	MP4	556.84	0.19	55.4661
					Zoom	Block1	MP4	454.98	0.16	37.0411
					Zoom	Block1	MP4	333.05	0.18	35.9458
					Zoom	Block1	MP4	253.27	0.14	17.8982
					Zoom	Block1	MP4	237.43	0.17	21.2626
					Zoom	Block1	MP4	107.33	0.15	8.08614
					Zoom	Block1	MP4	264.66	0.17	20.4079
					Zoom	Block1	MP4	153.95	0.15	11.9095
					Zoom	Block1	MP4	37.06	0.12	1.67521
					Zoom	Block1	MP4	304	0.19	28.2263
					Zoom	Block1	MP4	151.83	0.06	3.6096
					Zoom	Block1	MP4	22.42	0.03	0.40126
					Zoom	Block1	MP4	99.8	0.05	1.67393
					Zoom	Block1	MP4	213.65	0.09	9.78675
					Zoom	Block1	MP4	203.89	0.08	4.28672
					Zoom	Block1	MP4	534.32	0.11	22.323
					Zoom	Block1	MP4	604.73	0.13	33.7055
					Zoom	Block1	MP4	102.84	0.13	6.31746
					Zoom	Block1	MP4	591.2	0.22	66.5236
					Zoom	Block1	MP4	447.97	0.17	44.2376
					Zoom	Block1	MP4	203.41	0.15	15.2078
					Zoom	Block1	MP4	289.09	0.19	32.4174
					Zoom	Block1	MP4	428.08	0.2	46.774
					Zoom	Block1	MP4	337.78	0.17	34.5322
					Zoom	Block1	MP4	230.59	0.15	20.7232
					Zoom	Block1	MP4	21.75	0.07	0.810364
					Zoom	Block1	MP4	744.94	0.18	60.4739
					Zoom	Block1	MP4	724.05	0.12	48.0072
					Zoom	Block1	MP4	694.79	0.1	37.9654
					Zoom	Block1	MP4	376.8	0.12	23.1833
					Zoom	Block1	MP4	864.25	0.24	120.965
					Zoom	Block1	MP4	709.34	0.14	49.1344
					Zoom	Block1	MP4	331.45	0.09	10.2343
					Zoom	Block1	MP4	24.39	0.05	0.658437
					Zoom	Block1	MP4	50.26	0.08	2.21844
					Zoom	Block1	MP4	370.14	0.14	31.7461
					Zoom	Block1	MP4	320.7	0.12	11.147
					Zoom	Block1	MP4	38.28	0.06	1.30934
					Zoom	Block1	MP4	39.03	0.04	0.811062
					Zoom	Block1	MP4	207.74	0.08	8.29575
					Zoom	Block1	MP4	459.79	0.14	32.4865
					Zoom	Block1	MP4	183.43	0.11	12.6395
					Zoom	Block1	MP4	458.33	0.17	32.9632
					Zoom	Block1	MP4	652.22	0.47	204.111
					Zoom	Block1	MP4	357.75	0.35	63.2794
					Zoom	Block1	MP4	70.38	0.18	5.51589
					Zoom	Block1	MP4	712.02	0.17	15.9391
					Zoom	Block1	MP4	95.62	0.11	5.98091
					Zoom	Block1	MP4	217.23	0.16	15.9921
					Zoom	Block1	MP4	373.18	0.25	46.9253
					Zoom	Block1	MP4	353.84	0.12	20.1733
					Zoom	Block1	MP4	84.6	0.11	5.1121
					Zoom	Block1	MP4	439.22	0.17	29.0393
					Zoom	Block1	MP4	386.65	0.36	96.7153
					Zoom	Block1	MP4	340.28	0.24	50.2731
					Zoom	Block1	MP4	206.65	0.21	17.1378
					Zoom	Block1	MP4	203.53	0.14	13.9099
					Zoom	Block1	MP4	49.95	0.11	3.3776
					Zoom	Block1	MP4	155.89	0.24	19.7053
					Zoom	Block1	MP4	482.62	0.26	65.3701
					Zoom	Block1	MP4	465.52	0.24	47.5649
					Zoom	Block1	MP4	889.24	0.26	137.764
					Zoom	Block1	MP4	457.06	0.16	32.7369
					Zoom	Block1	MP4	164.8	0.17	16.3193
					Zoom	Block1	MP4	198.64	0.22	26.3572
					Zoom	Block1	MP4	61.67	0.1	3.79564
					Zoom	Block1	MP4	22.53	0.12	1.76691
					Zoom	Block1	MP4	587.5	0.14	30.1107
					Zoom	Block1	MP4	200.85	0.2	14.7788
					Zoom	Block1	MP4	711.56	0.21	77.5184
					Zoom	Block1	MP4	359.62	0.14	26.5316
					Zoom	Block1	MP4	165.91	0.14	10.7878
					Zoom	Block1	MP4	242.76	0.18	16.4763
					Zoom	Block1	MP4	124.08	0.1	6.2335
					Zoom	Block1	MP4	42.94	0.1	2.61885
					Zoom	Block1	MP4	117.21	0.09	5.50918
					Zoom	Block1	MP4	642.12	0.13	40.3137
					Zoom	Block1	MP4	260.56	0.13	16.8994
					Zoom	Block1	MP4	231.06	0.18	15.2709
					Zoom	Block1	MP4	127.57	0.19	9.30186
					Zoom	Block1	MP4	624.06	0.33	105.066
					Zoom	Block1	MP4	206.58	0.14	14.7116
					Zoom	Block1	MP4	361.81	0.32	71.415
					Zoom	Block1	MP4	171.83	0.2	21.2073
					Zoom	Block1	MP4	216.49	0.18	22.1497
					Zoom	Block1	MP4	26.66	0.06	0.744578
					Zoom	Block1	MP4	448.26	0.19	41.874
					Zoom	Block1	MP4	431.12	0.3	25.5444
					Zoom	Block1	MP4	259.51	0.23	30.9957
					Zoom	Block1	MP4	98.44	0.05	1.97864
					Zoom	Block1	MP4	890.26	0.25	131.063
					Zoom	Block1	MP4	29.13	0.04	0.643294
					Zoom	Block1	MP4	450.18	0.09	16.7897
					Zoom	Block1	MP4	387.2	0.11	18.7795
					Zoom	Block1	MP4	234.82	0.07	10.0931
					Zoom	Block1	MP4	756.99	0.17	54.0356
					Zoom	Block1	MP4	230.61	0.18	20.6445
					Zoom	Block1	MP4	697.71	0.17	61.0903
					Zoom	Block1	MP4	506.74	0.18	41.9236
					Zoom	Block1	MP4	95.65	0.14	4.78145
					Zoom	Block1	MP4	599.66	0.32	78.1169
					Zoom	Block1	MP4	484.91	0.14	31.3585
					Zoom	Block1	MP4	69.88	0.06	2.15791
					Zoom	Block1	MP4	37.05	0.06	1.29841
					Zoom	Block1	MP4	859.99	0.36	209.056
					Zoom	Block1	MP4	199.9	0.14	14.6116
					Zoom	Block1	MP4	344.98	0.19	33.4402
					Zoom	Block1	MP4	19.22	0.05	0.469192
					Zoom	Block1	MP4	703.2	0.27	109.538
					Zoom	Block1	MP4	670.34	0.18	50.9969
					Zoom	Block1	MP4	77.84	0.1	3.6927
					Zoom	Block1	MP4	821.74	0.23	105.26
					Zoom	Block1	MP4	13.91	0.05	0.440592
					Zoom	Block1	MP4	44.39	0.08	1.82579
					Zoom	Block1	MP4	358.27	0.16	24.0799
					Zoom	Block1	MP4	262.2	0.18	23.0276
					Zoom	Block1	MP4	572.98	0.39	76.7489
					Zoom	Block1	MP4	263.72	0.19	19.8867
					Zoom	Block1	MP4	434.22	0.16	39.0204
					Zoom	Block1	MP4	450.03	0.19	49.1328
					Zoom	Block1	MP4	129.98	0.13	10.5458
					Zoom	Block1	MP4	96.43	0.16	9.78659
					Zoom	Block1	MP4	192.22	0.16	12.6125
					Zoom	Block1	MP4	409.23	0.19	35.2616
					Zoom	Block1	MP4	313.65	0.16	28.9978
					Zoom	Block1	MP4	166.14	0.17	17.5284
					Zoom	Block1	MP4	127.85	0.12	7.72661
					Zoom	Block1	MP4	724.76	0.19	65.1384
					Zoom	Block1	MP4	228.88	0.17	16.567
					Zoom	Block1	MP4	761.25	0.21	76.849
					Zoom	Block1	MP4	391.74	0.21	37.3835
					Zoom	Block1	MP4	113.3	0.17	12.4141
					Zoom	Block1	MP4	294.7	0.15	25.5484
					Zoom	Block1	MP4	226.17	0.16	21.2164
					Zoom	Block1	MP4	25.1	0.09	1.28251
					Zoom	Block1	MP4	49.49	0.12	3.86241
					Zoom	Block1	MP4	34.37	0.13	2.65914
					Zoom	Block1	MP4	72.67	0.15	3.25871
					Zoom	Block1	MP4	80.38	0.13	6.00819
					Zoom	Block1	MP4	50.82	0.14	3.92571
					Zoom	Block1	MP4	609.53	0.31	68.8215
					Zoom	Block1	MP4	109.44	0.14	7.52154
					Zoom	Block1	MP4	290.76	0.26	38.7433
					Zoom	Block1	MP4	215.6	0.16	17.4796
					Zoom	Block1	MP4	357.47	0.24	46.5026
					Zoom	Block1	MP4	531.08	0.38	149.344
					Zoom	Block1	MP4	106.99	0.1	6.1371
					Zoom	Block1	MP4	33.03	0.12	2.42479
					Zoom	Block1	MP4	20.75	0.1	1.28537
					Zoom	Block1	MP4	94.72	0.13	7.89457
					Zoom	Block1	MP4	237.21	0.16	22.6358
					Zoom	Block1	MP4	62.66	0.11	4.26412
					Zoom	Block1	MP4	64.46	0.13	5.21874
					Zoom	Block1	MP4	50.15	0.18	5.58275
					Zoom	Block1	MP4	369.25	0.17	17.5409
					Zoom	Block1	MP4	819.86	0.33	65.9465
					Zoom	Block1	MP4	459.13	0.26	63.9179
					Zoom	Block1	MP4	657.4	0.21	81.4796
					Zoom	Block1	MP4	616.54	0.3	88.5413
					Zoom	Block1	MP4	171.26	0.1	9.0755
					Zoom	Block1	MP4	556.69	0.25	82.83
					Zoom	Block1	MP4	367.52	0.11	23.2351
					Zoom	Block1	MP4	107.38	0.07	4.72291
					Zoom	Block1	MP4	88.42	0.06	3.15854
					Zoom	Block1	MP4	414.35	0.13	26.4242
					Zoom	Block1	MP4	579.44	0.39	147.505
					Zoom	Block1	MP4	366.26	0.26	10.9082
					Zoom	Block1	MP4	96	0.16	6.97816
					Zoom	Block1	MP4	110.5	0.14	6.08169
					Zoom	Block1	MP4	73.09	0.1	4.56536
					Zoom	Block1	MP4	382.53	0.18	36.7726
					Zoom	Block1	MP4	441.64	0.19	42.3657
					Zoom	Block1	MP4	142.91	0.12	6.50143
					Zoom	Block1	MP4	266.97	0.14	13.8306
					Zoom	Block1	MP4	525.91	0.18	47.0461
					Zoom	Block1	MP4	564.09	0.33	102.547
					Zoom	Block1	MP4	48.57	0.1	2.59339
					Zoom	Block1	MP4	12.37	0.04	0.236616
					Zoom	Block1	MP4	904.24	0.19	85.0958
					Zoom	Block1	MP4	27.38	0.06	0.613969
					Zoom	Block1	MP4	537.89	0.2	62.3817
					Zoom	Block1	MP4	544.94	0.19	70.5882
					Zoom	Block1	MP4	92.27	0.15	3.17961
					Zoom	Block1	MP4	665.74	0.11	36.8606
					Zoom	Block1	MP4	599.17	0.11	39.6318
					Zoom	Block1	MP4	502.14	0.08	13.0937
					Zoom	Block1	MP4	36.72	0.06	1.01709
					Zoom	Block1	MP4	599.3	0.11	25.8588
					Zoom	Block1	MP4	25.8	0.06	0.799068
					Zoom	Block1	MP4	836.9	0.17	82.9446
					Zoom	Block1	MP4	483.21	0.1	24.831
					Zoom	Block1	MP4	662.54	0.16	59.1842
					Zoom	Block1	MP4	228.06	0.13	15.1589
					Zoom	Block1	MP4	189.84	0.19	22.7896
					Zoom	Block1	MP4	194.64	0.16	18.9762
					Zoom	Block1	MP4	181.64	0.2	24.5631
					Zoom	Block1	MP4	660.67	0.14	20.5111
					Zoom	Block1	MP4	564.41	0.29	81.8791
					Zoom	Block1	MP4	76.53	0.12	5.99484
					Zoom	Block1	MP4	316.02	0.13	22.6254
					Zoom	Block1	MP4	333.84	0.15	22.4336
					Zoom	Block1	MP4	342.16	0.17	29.7897
					Zoom	Block1	MP4	322.9	0.19	30.4056
					Zoom	Block1	MP4	554.72	0.36	130.732
					Zoom	Block1	MP4	148	0.1	7.64187
					Zoom	Block1	MP4	875.72	0.23	132.435
					Zoom	Block1	MP4	877.7	0.16	104.31
					Zoom	Block1	MP4	723.83	0.07	37.0468
					Zoom	Block1	MP4	844.51	0.11	59.3424
					Zoom	Block1	MP4	727.14	0.09	36.1397
					Zoom	Block1	MP4	313.94	0.11	15.5075
					Zoom	Block1	MP4	834.93	0.1	34.0042
					Zoom	Block1	MP4	491.53	0.11	26.8618
					Zoom	Block1	MP4	862.27	0.17	72.6138
					Zoom	Block1	MP4	822.29	0.26	89.7219
					Zoom	Block1	MP4	847.2	0.4	169.557
					Zoom	Block1	MP4	43.11	0.11	2.40628
					Zoom	Block1	MP4	759.51	0.15	58.5307
					Zoom	Block1	MP4	833.44	0.2	61.0952
					Zoom	Block1	MP4	914.78	0.36	226.309
					Zoom	Block1	MP4	381.96	0.13	19.8693
					Zoom	Block1	MP4	115.35	0.16	12.1679
					Zoom	Block1	MP4	279.01	0.2	36.2033
					Zoom	Block1	MP4	344.9	0.17	34.0696
					Zoom	Block1	MP4	258.78	0.14	21.6798
					Zoom	Block1	MP4	727.03	0.29	87.3781
					Zoom	Block1	MP4	184.29	0.11	11.5617
					Zoom	Block1	MP4	42.86	0.06	1.48151
					Zoom	Block1	MP4	90.79	0.06	2.78869
					Zoom	Block1	MP4	885.54	0.23	133.915
					Zoom	Block1	MP4	615.34	0.19	70.3672
					Zoom	Block1	MP4	38.85	0.1	2.17783
					Zoom	Block1	MP4	14.57	0.07	0.505844
					Zoom	Block1	MP4	503.56	0.25	53.0816
					Zoom	Block1	MP4	161.15	0.12	7.26733
					Zoom	Block1	MP4	487.32	0.3	59.1784
					Zoom	Block1	MP4	366.34	0.24	44.8981
					Zoom	Block1	MP4	84.39	0.08	4.13113
					Zoom	Block1	MP4	104.28	0.11	6.42679
					Zoom	Block1	MP4	34.57	0.07	1.44334
					Zoom	Block1	MP4	20.26	0.09	1.10391
					Zoom	Block1	MP4	198.18	0.19	15.402
					Zoom	Block1	MP4	279.6	0.17	27.2071
					Zoom	Block1	MP4	636.21	0.21	71.6167
					Zoom	Block1	MP4	495.2	0.18	42.4279
					Zoom	Block1	MP4	93.11	0.14	6.71195
					Zoom	Block1	MP4	315	0.16	19.4546
					Zoom	Block1	MP4	286.19	0.23	35.5529
					Zoom	Block1	MP4	173.62	0.14	10.0599
					Zoom	Block1	MP4	177.72	0.14	10.6626
					Zoom	Block1	MP4	34.94	0.12	2.64394
					Zoom	Block1	MP4	372.37	0.18	19.535
					Zoom	Block1	MP4	766.34	0.22	79.4048
					Zoom	Block1	MP4	821.05	0.21	107.15
					Zoom	Block1	MP4	321.76	0.12	20.4472
					Zoom	Block1	MP4	940.01	0.18	118.264
					Zoom	Block1	MP4	48.16	0.07	1.70331
					Zoom	Block1	MP4	58.42	0.06	1.89172
					Zoom	Block1	MP4	583.34	0.16	52.2452
					Zoom	Block1	MP4	157.18	0.12	10.0988
					Zoom	Block1	MP4	218.84	0.26	33.1526
					Zoom	Block1	MP4	294.36	0.21	38.7702
					Zoom	Block1	MP4	131.97	0.12	7.91662
					Zoom	Block1	MP4	68.42	0.17	8.57323
					Zoom	Block1	MP4	57.3	0.09	3.59647
					Zoom	Block1	MP4	260.14	0.16	23.1227
					Zoom	Block1	MP4	68.28	0.12	4.44178
					Zoom	Block1	MP4	434.99	0.17	34.5683
					Zoom	Block1	MP4	192.11	0.12	11.9241
					Zoom	Block1	MP4	299.1	0.15	26.2416
					Zoom	Block1	MP4	108.64	0.11	7.01592
					Zoom	Block1	MP4	124.53	0.12	6.50514
					Zoom	Block1	MP4	225.47	0.14	18.0934
					Zoom	Block1	MP4	316.43	0.17	34.242
					Zoom	Block1	MP4	25.1	0.09	1.33536
					Zoom	Block1	MP4	75.85	0.17	8.99669
					Zoom	Block1	MP4	355.83	0.21	33.3414
					Zoom	Block1	MP4	170.89	0.13	9.91894
					Zoom	Block1	MP4	74.58	0.14	5.33933
					Zoom	Block1	MP4	20.88	0.08	0.897327
					Zoom	Block1	MP4	599.58	0.18	54.1709
					Zoom	Block1	MP4	121.29	0.12	2.26288
					Zoom	Block1	MP4	798.6	0.29	111.772
					Zoom	Block1	MP4	30.5	0.09	1.15074
					Zoom	Block1	MP4	51.69	0.12	3.0914
					Zoom	Block1	MP4	184.18	0.15	13.3556
					Zoom	Block1	MP4	117.77	0.15	8.06268
					Zoom	Block1	MP4	113.32	0.1	6.01516
					Zoom	Block1	MP4	54.44	0.07	2.35059
					Zoom	Block1	MP4	532.52	0.18	47.7313
					Zoom	Block1	MP4	427.73	0.2	44.5436
					Zoom	Block1	MP4	250.98	0.32	48.3155
					Zoom	Block1	MP4	141.62	0.11	6.5065
					Zoom	Block1	MP4	246.26	0.4	68.4761
					Zoom	Block1	MP4	73.29	0.1	4.38631
					Zoom	Block1	MP3	10.17	0.06	0.35336
					Zoom	Block1	MP3	20.11	0.16	1.7073
					Zoom	Block1	MP3	14.78	0.07	0.655888
					Zoom	Block1	MP3	6.62	0.07	0.267624
					Zoom	Block1	MP3	9.02	0.07	0.339653
					Zoom	Block1	MP3	16.73	0.15	1.38418
					Zoom	Block1	MP3	4.25	0.04	0.109185
					Zoom	Block1	MP3	5.5	0.07	0.235097
					Zoom	Block1	MP3	60.84	0.17	5.26701
					Zoom	Block1	MP3	7.22	0.05	0.202649
					Zoom	Block1	MP3	17.57	0.06	0.545847
					Zoom	Block1	MP3	14	0.08	0.67781
					KWSExtase	Block1	MP1	60.25	0.06	2.05012
					KWSExtase	Block1	MP1	35.82	0.09	1.48931
					KWSExtase	Block1	MP1	388.52	0.17	26.4904
					KWSExtase	Block1	MP1	185.65	0.19	17.0629
					KWSExtase	Block1	MP1	37.87	0.11	2.09352
					KWSExtase	Block1	MP1	8.26	0.08	0.124694
					KWSExtase	Block1	MP1	16.87	0.05	0.440593
					KWSExtase	Block1	MP1	13.8	0.05	0.385009
					KWSExtase	Block1	MP1	19.31	0.04	0.350318
					KWSExtase	Block1	MP1	54.84	0.07	1.80794
					KWSExtase	Block1	MP1	469.6	0.11	24.4938
					KWSExtase	Block1	MP1	25.84	0.08	1.04929
					KWSExtase	Block1	MP1	38.02	0.11	1.88294
					KWSExtase	Block1	MP1	53.68	0.14	3.06761
					KWSExtase	Block1	MP2	44.24	0.15	3.44356
					KWSExtase	Block1	MP2	136.76	0.1	7.62665
					KWSExtase	Block1	MP2	394.08	0.16	16.3212
					KWSExtase	Block1	MP2	960.82	0.49	287.494
					KWSExtase	Block1	MP2	400.94	0.49	135.863
					KWSExtase	Block1	MP2	224.99	0.39	55.7173
					KWSExtase	Block1	MP2	163.97	0.36	37.6855
					KWSExtase	Block1	MP2	281.16	0.36	65.4818
					KWSExtase	Block1	MP2	359.05	0.42	101.086
					KWSExtase	Block1	MP2	533.42	0.63	154.45
					KWSExtase	Block1	MP2	584.18	0.4	130.27
					KWSExtase	Block1	MP2	249.56	0.23	16.7492
					KWSExtase	Block1	MP2	62.59	0.15	5.12955
					KWSExtase	Block1	MP2	118.55	0.37	26.1703
					KWSExtase	Block1	MP2	131.32	0.35	27.557
					KWSExtase	Block1	MP2	162.84	0.39	37.8053
					KWSExtase	Block1	MP2	548.45	0.42	122.494
					KWSExtase	Block1	MP2	632.81	0.44	164.067
					KWSExtase	Block1	MP2	199.4	0.38	44.8647
					KWSExtase	Block1	MP2	94.42	0.18	10.2524
					KWSExtase	Block1	MP2	316.43	0.24	35.768
					KWSExtase	Block1	MP2	98.9	0.15	8.28714
					KWSExtase	Block1	MP2	134.98	0.21	16.3721
					KWSExtase	Block1	MP2	241.07	0.29	40.6623
					KWSExtase	Block1	MP2	349.92	0.55	81.4659
					KWSExtase	Block1	MP2	313.1	0.32	56.0159
					KWSExtase	Block1	MP2	365.87	0.33	67.8414
					KWSExtase	Block1	MP2	463.51	0.27	16.5375
					KWSExtase	Block1	MP2	244.68	0.2	18.3366
					KWSExtase	Block1	MP2	125.93	0.12	6.8259
					KWSExtase	Block1	MP2	156.73	0.22	22.5911
					KWSExtase	Block1	MP2	428.66	0.53	112.872
					KWSExtase	Block1	MP2	732.97	0.44	159.948
					KWSExtase	Block1	MP2	398.63	0.51	114.848
					KWSExtase	Block1	MP2	396.75	0.45	106.895
					KWSExtase	Block1	MP2	278.05	0.45	83.8281
					KWSExtase	Block1	MP2	388.58	0.52	123.511
					KWSExtase	Block1	MP2	489.63	0.36	103.739
					KWSExtase	Block1	MP2	408.38	0.49	115.917
					KWSExtase	Block1	MP2	71.04	0.2	8.22052
					KWSExtase	Block1	MP2	125.84	0.45	38.1559
					KWSExtase	Block1	MP2	159.35	0.42	33.9014
					KWSExtase	Block1	MP2	215.72	0.25	34.9764
					KWSExtase	Block1	MP2	172.34	0.25	25.8213
					KWSExtase	Block1	MP2	128.47	0.14	7.20636
					KWSExtase	Block1	MP2	91.63	0.22	11.7897
					KWSExtase	Block1	MP2	333.79	0.36	75.7604
					KWSExtase	Block1	MP2	64.12	0.39	14.9077
					KWSExtase	Block1	MP2	566.08	0.36	80.6865
					KWSExtase	Block1	MP2	762.39	0.54	179.227
					KWSExtase	Block1	MP2	693.66	0.41	179.022
					KWSExtase	Block1	MP2	232.88	0.35	45.4418
					KWSExtase	Block1	MP2	221.52	0.36	45.9638
					KWSExtase	Block1	MP2	53.75	0.29	9.73271
					KWSExtase	Block1	MP2	748.18	0.34	20.9368
					KWSExtase	Block1	MP2	786.9	0.2	2.85423
					KWSExtase	Block1	MP2	614.89	0.24	23.3756
					KWSExtase	Block1	MP2	518.21	0.44	136.767
					KWSExtase	Block1	MP2	209.54	0.47	63.3882
					KWSExtase	Block1	MP2	191.54	0.38	47.974
					KWSExtase	Block1	MP2	127.77	0.33	23.9648
					KWSExtase	Block1	MP2	94.09	0.33	19.9039
					KWSExtase	Block1	MP2	90.55	0.28	15.2101
					KWSExtase	Block1	MP2	214.87	0.2	18.743
					KWSExtase	Block1	MP2	242.62	0.43	51.5076
					KWSExtase	Block1	MP2	864.46	0.4	224.137
					KWSExtase	Block1	MP2	907.99	0.34	176.854
					KWSExtase	Block1	MP2	745.11	0.16	12.2665
					KWSExtase	Block1	MP2	81.47	0.08	4.67079
					KWSExtase	Block1	MP2	394.13	0.13	7.53748
					KWSExtase	Block1	MP2	208.48	0.44	61.2035
					KWSExtase	Block1	MP2	88.16	0.22	12.3675
					KWSExtase	Block1	MP2	541.36	0.49	146.031
					KWSExtase	Block1	MP2	383.9	0.49	107.204
					KWSExtase	Block1	MP2	330.54	0.42	91.9616
					KWSExtase	Block1	MP2	603.26	0.33	118.621
					KWSExtase	Block1	MP2	537	0.91	364.764
					KWSExtase	Block1	MP2	139.69	0.39	34.3688
					KWSExtase	Block1	MP2	481.97	0.3	44.7709
					KWSExtase	Block1	MP2	218.01	0.23	29.7454
					KWSExtase	Block1	MP2	378.71	0.5	121.665
					KWSExtase	Block1	MP2	555.62	0.41	145.708
					KWSExtase	Block1	MP2	411.2	0.46	121.177
					KWSExtase	Block1	MP2	276.3	0.48	91.5683
					KWSExtase	Block1	MP2	271.18	0.45	82.1187
					KWSExtase	Block1	MP2	108.81	0.33	22.3364
					KWSExtase	Block1	MP2	55.84	0.3	10.0177
					KWSExtase	Block1	MP2	83.83	0.22	9.75925
					KWSExtase	Block1	MP2	65.16	0.07	1.38088
					KWSExtase	Block1	MP2	276.57	0.16	20.9333
					KWSExtase	Block1	MP2	388.64	0.19	36.7526
					KWSExtase	Block1	MP2	450.04	0.29	73.4286
					KWSExtase	Block1	MP2	290.96	0.12	1.81343
					KWSExtase	Block1	MP2	41.81	0.05	1.06549
					KWSExtase	Block1	MP2	19.77	0.05	0.583856
					KWSExtase	Block1	MP2	287.16	0.28	28.5868
					KWSExtase	Block1	MP2	73.92	0.24	9.78749
					KWSExtase	Block1	MP2	20.95	0.06	0.50924
					KWSExtase	Block1	MP2	96.94	0.19	8.26368
					KWSExtase	Block1	MP2	111.86	0.39	25.0784
					KWSExtase	Block1	MP2	465.09	0.37	97.7497
					KWSExtase	Block1	MP2	243.54	0.35	46.1811
					KWSExtase	Block1	MP2	41.87	0.08	1.76553
					KWSExtase	Block1	MP2	213.68	0.03	2.43822
					KWSExtase	Block1	MP2	116.67	0.06	2.71543
					KWSExtase	Block1	MP2	146.23	0.06	5.64953
					KWSExtase	Block1	MP2	42.22	0.04	0.807803
					KWSExtase	Block1	MP2	50.34	0.06	1.60132
					KWSExtase	Block1	MP2	227.16	0.11	14.6008
					KWSExtase	Block1	MP2	91.32	0.05	2.05708
					KWSExtase	Block1	MP2	469.3	0.1	25.4579
					KWSExtase	Block1	MP2	62.06	0.05	1.83553
					KWSExtase	Block1	MP2	265.3	0.11	14.973
					KWSExtase	Block1	MP2	51.17	0.09	1.41502
					KWSExtase	Block1	MP2	768.21	0.35	174.382
					KWSExtase	Block1	MP2	539.94	0.06	20.0265
					KWSExtase	Block1	MP2	235.36	0.05	7.41428
					KWSExtase	Block1	MP2	344.69	0.05	8.75929
					KWSExtase	Block1	MP2	666.04	0.11	48.6027
					KWSExtase	Block1	MP2	472.25	0.15	38.137
					KWSExtase	Block1	MP2	167.31	0.13	11.1637
					KWSExtase	Block1	MP2	133.79	0.13	9.80829
					KWSExtase	Block1	MP2	125.47	0.13	7.60387
					KWSExtase	Block1	MP2	141.8	0.14	10.7073
					KWSExtase	Block1	MP2	95.56	0.12	6.02596
					KWSExtase	Block1	MP2	106.44	0.23	11.5368
					KWSExtase	Block1	MP2	69.8	0.1	3.70937
					KWSExtase	Block1	MP2	43.14	0.11	3.00162
					KWSExtase	Block1	MP2	39.63	0.05	1.24249
					KWSExtase	Block1	MP2	17.14	0.08	0.768844
					KWSExtase	Block1	MP2	77.75	0.12	3.42034
					KWSExtase	Block1	MP2	63.96	0.12	4.34101
					KWSExtase	Block1	MP2	58.82	0.1	2.60255
					KWSExtase	Block1	MP2	93.13	0.14	5.97787
					KWSExtase	Block1	MP2	170.55	0.07	6.55987
					KWSExtase	Block1	MP2	491.54	0.34	105.706
					KWSExtase	Block1	MP2	463.82	0.19	37.8212
					KWSExtase	Block1	MP2	449.84	0.13	19.315
					KWSExtase	Block1	MP2	473.32	0.08	24.4895
					KWSExtase	Block1	MP2	257.38	0.1	13.3454
					KWSExtase	Block1	MP2	461.43	0.16	28.958
					KWSExtase	Block1	MP2	491.2	0.16	37.0169
					KWSExtase	Block1	MP2	130.02	0.06	4.25841
					KWSExtase	Block1	MP2	166.26	0.1	6.1287
					KWSExtase	Block1	MP2	264.15	0.09	12.6904
					KWSExtase	Block1	MP2	272.56	0.15	21.5697
					KWSExtase	Block1	MP2	88.75	0.09	3.06394
					KWSExtase	Block1	MP2	214.76	0.13	14.1727
					KWSExtase	Block1	MP2	157.63	0.15	11.8421
					KWSExtase	Block1	MP2	161.68	0.13	11.6941
					KWSExtase	Block1	MP2	27.02	0.07	1.1567
					KWSExtase	Block1	MP2	72.83	0.15	6.954
					KWSExtase	Block1	MP2	53.09	0.11	3.41235
					KWSExtase	Block1	MP2	74.08	0.17	7.64464
					KWSExtase	Block1	MP2	94.23	0.12	6.51209
					KWSExtase	Block1	MP2	137.2	0.17	13.2385
					KWSExtase	Block1	MP2	132.19	0.34	17.332
					KWSExtase	Block1	MP2	52.09	0.11	3.54563
					KWSExtase	Block1	MP2	39.18	0.1	2.49172
					KWSExtase	Block1	MP2	46.39	0.1	2.78669
					KWSExtase	Block1	MP2	63.65	0.12	4.63729
					KWSExtase	Block1	MP2	27.7	0.09	1.45597
					KWSExtase	Block1	MP2	75.75	0.13	4.8649
					KWSExtase	Block1	MP2	77.36	0.11	4.82289
					KWSExtase	Block1	MP2	69.17	0.1	4.04676
					KWSExtase	Block1	MP2	80.73	0.11	2.27867
					KWSExtase	Block1	MP2	207.62	0.18	23.7934
					KWSExtase	Block1	MP2	159.88	0.13	12.7904
					KWSExtase	Block1	MP2	93.67	0.09	4.85227
					KWSExtase	Block1	MP2	128.1	0.06	4.12269
					KWSExtase	Block1	MP2	414.45	0.34	16.0972
					KWSExtase	Block1	MP2	83.65	0.07	2.47374
					KWSExtase	Block1	MP2	100.58	0.09	3.74574
					KWSExtase	Block1	MP2	230.32	0.26	32.4067
					KWSExtase	Block1	MP2	106.41	0.14	7.63827
					KWSExtase	Block1	MP2	35.65	0.08	1.67474
					KWSExtase	Block1	MP2	136.01	0.17	7.02119
					KWSExtase	Block1	MP2	354.38	0.13	26.5518
					KWSExtase	Block1	MP2	262.87	0.16	19.2672
					KWSExtase	Block1	MP2	143.62	0.12	9.32775
					KWSExtase	Block1	MP2	49.45	0.09	2.62528
					KWSExtase	Block1	MP3	7.46	0.05	0.17145
					KWSExtase	Block1	MP3	25.62	0.06	0.843534
					KWSExtase	Block1	MP3	119.84	0.05	2.15786
					KWSExtase	Block1	MP4	169.32	0.21	16.0428
					KWSExtase	Block1	MP4	33.32	0.13	1.81721
					KWSExtase	Block1	MP4	25.52	0.09	1.13676
					KWSExtase	Block1	MP4	65.27	0.11	3.89116
					KWSExtase	Block1	MP4	47.93	0.09	1.8418
					KWSExtase	Block1	MP4	304.92	0.13	18.0279
					KWSExtase	Block1	MP4	49.02	0.09	1.74516
					KWSExtase	Block1	MP4	44.34	0.08	1.90667
					KWSExtase	Block1	MP4	196.32	0.18	11.5519
					KWSExtase	Block1	MP4	127.21	0.13	9.46645
					KWSExtase	Block1	MP4	143.97	0.16	11.954
					KWSExtase	Block1	MP4	94.02	0.13	7.31494
					KWSExtase	Block1	MP4	21.24	0.12	1.45245
					KWSExtase	Block1	MP4	56.05	0.18	3.5593
					KWSExtase	Block1	MP4	23.7	0.16	2.07305
					KWSExtase	Block1	MP4	32.55	0.17	2.93765
					KWSExtase	Block1	MP4	163.26	0.16	13.559
					KWSExtase	Block1	MP4	95.71	0.15	6.40196
					KWSExtase	Block1	MP4	61.06	0.11	2.92629
					KWSExtase	Block1	MP4	159.38	0.32	28.6211
					KWSExtase	Block1	MP4	42.25	0.14	3.06327
					KWSExtase	Block1	MP4	38.85	0.12	2.29855
					KWSExtase	Block1	MP4	99.35	0.14	6.96618
					KWSExtase	Block1	MP4	47.41	0.12	2.62781
					KWSExtase	Block1	MP4	122.96	0.15	8.87274
					KWSExtase	Block1	MP4	55.47	0.19	4.97958
					KWSExtase	Block1	MP4	31.14	0.19	3.49128
					KWSExtase	Block1	MP4	40.56	0.12	2.74894
					KWSExtase	Block1	MP4	161.17	0.29	4.40979
					KWSExtase	Block1	MP4	26.74	0.13	1.46177
					KWSExtase	Block1	MP4	26.24	0.13	1.82243
					KWSExtase	Block1	MP4	211.27	0.21	19.9698
					KWSExtase	Block1	MP4	162.35	0.18	13.9658
					KWSExtase	Block1	MP4	96.29	0.22	11.2984
					KWSExtase	Block1	MP4	119.29	0.15	8.8102
					KWSExtase	Block1	MP4	327.36	0.16	27.0856
					KWSExtase	Block1	MP4	128.03	0.05	3.87078
					KWSExtase	Block1	MP4	72.49	0.22	7.91084
					KWSExtase	Block1	MP4	38.43	0.15	2.41568
					KWSExtase	Block1	MP4	121.88	0.23	16.1116
					KWSExtase	Block1	MP4	5.37	0.05	0.168778
					KWSExtase	Block1	MP4	120.46	0.27	17.9796
					KWSExtase	Block1	MP4	77.44	0.13	4.46452
					KWSExtase	Block1	MP4	105.92	0.16	8.88826
					KWSExtase	Block1	MP4	44.69	0.1	2.06928
					KWSExtase	Block1	MP4	60.46	0.12	4.05098
					KWSExtase	Block1	MP4	65.6	0.11	3.99409
					KWSExtase	Block1	MP4	57.96	0.15	4.33949
					KWSExtase	Block1	MP4	19.91	0.14	1.56794
					KWSExtase	Block1	MP4	92.05	0.2	8.09447
					KWSExtase	Block1	MP4	94.79	0.18	9.70143
					KWSExtase	Block1	MP4	7.55	0.08	0.375471
					KWSExtase	Block1	MP4	43.53	0.16	3.65932
					KWSExtase	Block1	MP4	10.92	0.08	0.520669
					KWSExtase	Block1	MP4	52.21	0.34	9.07584
					KWSExtase	Block1	MP4	15.21	0.14	1.26571
					KWSExtase	Block1	MP4	18.41	0.12	1.18973
					KWSExtase	Block1	MP4	10.95	0.06	0.354244
					KWSExtase	Block1	MP4	234.29	0.34	46.7173
					KWSExtase	Block1	MP4	120.66	0.15	10.4928
					KWSExtase	Block1	MP4	142.25	0.14	10.7363
					KWSExtase	Block1	MP4	196.72	0.3	33.1535
					KWSExtase	Block1	MP4	53.11	0.23	6.06173
					KWSExtase	Block1	MP4	63.55	0.2	3.73871
					KWSExtase	Block1	MP4	47.29	0.15	3.88974
					KWSExtase	Block1	MP4	88.08	0.17	8.80656
					KWSExtase	Block1	MP4	121.72	0.23	18.3462
					KWSExtase	Block1	MP4	28.28	0.08	1.42136
					KWSExtase	Block1	MP4	35.77	0.16	2.6202
					KWSExtase	Block1	MP4	45.57	0.15	3.8032
					KWSExtase	Block1	MP4	9.01	0.12	0.702967
					KWSExtase	Block1	MP4	13.62	0.1	0.900526
					KWSExtase	Block1	MP4	29.32	0.29	3.31817
					KWSExtase	Block1	MP4	10.69	0.09	0.531109
					KWSExtase	Block1	MP4	41.25	0.15	3.08962
					KWSExtase	Block1	MP4	32.22	0.13	2.24612
					KWSExtase	Block1	MP4	208.94	0.19	21.1354
					KWSExtase	Block1	MP4	32.78	0.12	2.03923
					KWSExtase	Block1	MP4	51.28	0.12	1.98137
					KWSExtase	Block1	MP4	90.68	0.18	6.73228
					KWSExtase	Block1	MP4	350.27	0.22	37.433
					KWSExtase	Block1	MP4	43.01	0.08	1.6135
					KWSExtase	Block1	MP4	198.52	0.26	28.101
					KWSExtase	Block1	MP4	27.47	0.1	1.74494
					KWSExtase	Block1	MP4	11.02	0.05	0.32907
					KWSExtase	Block1	MP4	71.14	0.13	5.04822
					KWSExtase	Block1	MP4	26.51	0.1	1.33823
					KWSExtase	Block1	MP4	30.79	0.16	2.57476
					KWSExtase	Block1	MP4	31.08	0.1	1.51925
					KWSExtase	Block1	MP4	181.82	0.17	4.86641
					KWSExtase	Block1	MP4	189.67	0.43	44.684
					KWSExtase	Block1	MP4	5.26	0.05	0.11017
					KWSExtase	Block1	MP4	83.47	0.2	8.72291
					KWSExtase	Block1	MP4	84.2	0.09	3.58522
					KWSExtase	Block1	MP4	115.1	0.17	10.3638
					KWSExtase	Block1	MP4	15.43	0.08	0.562881
					KWSExtase	Block1	MP4	84.1	0.17	4.63735
					KWSExtase	Block1	MP4	153.33	0.15	10.0431
					KWSExtase	Block1	MP4	294.05	0.32	35.7084
					KWSExtase	Block1	MP4	224	0.19	19.12
					KWSExtase	Block1	MP4	124.41	0.15	9.83362
					KWSExtase	Block1	MP4	14.67	0.09	0.643231
					KWSExtase	Block1	MP4	75.5	0.37	15.6461
					KWSExtase	Block1	MP4	60.69	0.3	10.0246
					KWSExtase	Block1	MP4	11.86	0.11	0.653903
					KWSExtase	Block1	MP4	103.1	0.25	10.9141
					KWSExtase	Block1	MP4	191.7	0.15	14.3073
					KWSExtase	Block1	MP4	100.66	0.18	9.18814
					KWSExtase	Block1	MP4	29.56	0.12	1.63272
					KWSExtase	Block1	MP4	17.45	0.07	0.645567
					KWSExtase	Block1	MP4	120.19	0.17	9.28225
					KWSExtase	Block1	MP4	19.67	0.09	0.85116
					KWSExtase	Block1	MP4	57.78	0.11	3.1388
					KWSExtase	Block1	MP4	81.68	0.17	6.27151
					KWSExtase	Block1	MP4	129.98	0.19	11.7366
					KWSExtase	Block1	MP4	16.67	0.1	0.939066
					KWSExtase	Block1	MP4	12.41	0.09	0.613889
					KWSExtase	Block1	MP4	19.01	0.12	1.15112
					KWSExtase	Block1	MP4	20.81	0.12	1.34251
					KWSExtase	Block1	MP4	12.88	0.1	0.56259
					KWSExtase	Block1	MP4	83.53	0.22	10.8831
					KWSExtase	Block1	MP4	93.07	0.24	6.90449
					KWSExtase	Block1	MP4	30.78	0.11	1.94675
					KWSExtase	Block1	MP4	38.39	0.13	2.22783
					KWSExtase	Block1	MP4	46.51	0.13	2.82642
					KWSExtase	Block1	MP4	132.07	0.13	8.69511
					KWSExtase	Block1	MP4	163.87	0.29	10.3679
					KWSExtase	Block1	MP4	161.42	0.42	34.7683
					KWSExtase	Block1	MP4	143.66	0.48	34.84
					KWSExtase	Block1	MP4	63	0.18	6.06329
					KWSExtase	Block1	MP4	67.17	0.18	6.90797
					KWSExtase	Block1	MP4	38.67	0.13	2.91711
					KWSExtase	Block1	MP4	152.54	0.47	45.2221
					KWSExtase	Block1	MP4	34.79	0.12	1.41854
					KWSExtase	Block1	MP4	75.09	0.31	14.2952
					KWSExtase	Block1	MP4	22.92	0.14	1.72047
					KWSExtase	Block1	MP4	23.12	0.13	1.11093
					KWSExtase	Block1	MP4	156.97	0.42	29.7984
					KWSExtase	Block1	MP4	163.18	0.4	33.8953
					KWSExtase	Block1	MP4	18.51	0.12	1.31502
					KWSExtase	Block1	MP4	46.22	0.28	6.83065
					KWSExtase	Block1	MP4	21.48	0.18	1.74016
					KWSExtase	Block1	MP4	11.21	0.15	0.559374
					KWSExtase	Block1	MP4	19.07	0.12	1.24669
					KWSExtase	Block1	MP4	26.94	0.13	1.7816
					KWSExtase	Block1	MP4	28.69	0.13	1.94694
					KWSExtase	Block1	MP4	39.88	0.16	3.31918
					KWSExtase	Block1	MP4	10.23	0.09	0.495871
					KWSExtase	Block1	MP4	32.49	0.18	2.37877
					KWSExtase	Block1	MP4	35.3	0.14	2.59373
					KWSExtase	Block1	MP4	14.41	0.1	0.688712
					KWSExtase	Block1	MP4	47.76	0.17	4.23058
					KWSExtase	Block1	MP4	36.31	0.13	1.88377
					KWSExtase	Block1	MP4	24.95	0.13	1.86155
					KWSExtase	Block1	MP4	10.91	0.07	0.423578
					KWSExtase	Block1	MP4	6.75	0.06	0.222067
					KWSExtase	Block1	MP4	58.3	0.22	7.41687
					KWSExtase	Block1	MP4	26.52	0.12	1.25851
					KWSExtase	Block1	MP4	49.77	0.19	4.89948
					KWSExtase	Block1	MP4	79.32	0.24	9.30299
					KWSExtase	Block1	MP4	26.26	0.11	1.36032
					KWSExtase	Block1	MP4	92.89	0.21	10.5185
					KWSExtase	Block1	MP4	19.85	0.08	0.846926
					KWSExtase	Block1	MP4	113.91	0.17	8.07257
					KWSExtase	Block1	MP4	48.24	0.11	2.85005
					KWSExtase	Block1	MP4	53.09	0.15	4.57255
					KWSExtase	Block1	MP4	45.29	0.15	3.82306
					KWSExtase	Block1	MP4	37.25	0.14	3.10889
					KWSExtase	Block1	MP4	160.58	0.19	15.155
					KWSExtase	Block1	MP4	85.66	0.14	6.46001
					KWSExtase	Block1	MP4	102.84	0.24	12.098
					KWSExtase	Block1	MP4	104.82	0.16	9.44134
					KWSExtase	Block1	MP4	44.51	0.17	4.25979
					KWSExtase	Block1	MP4	36.2	0.16	3.28824
					KWSExtase	Block1	MP4	36.14	0.15	3.10984
					KWSExtase	Block1	MP4	11.86	0.1	0.695549
					KWSExtase	Block1	MP4	10.27	0.11	0.710562
					KWSExtase	Block1	MP4	20.55	0.12	1.26078
					KWSExtase	Block1	MP4	20.08	0.23	3.07071
					KWSExtase	Block1	MP4	55.02	0.17	5.38915
					KWSExtase	Block1	MP4	59.04	0.16	5.4937
					KWSExtase	Block1	MP4	79.27	0.18	7.41831
					KWSExtase	Block1	MP4	21.99	0.1	1.07614
					KWSExtase	Block1	MP4	24.57	0.11	1.24009
					KWSExtase	Block1	MP4	31.41	0.11	1.90377
					KWSExtase	Block1	MP4	88.42	0.15	6.93549
					KWSExtase	Block1	MP4	63.41	0.13	4.57908
					KWSExtase	Block1	MP4	37.91	0.12	2.62987
					KWSExtase	Block1	MP4	54.12	0.14	3.94504
					KWSExtase	Block1	MP4	31.83	0.13	2.48607
					KWSExtase	Block1	MP4	14.87	0.09	0.790946
					KWSExtase	Block1	MP4	53.83	0.23	6.33454
					KWSExtase	Block1	MP4	11.21	0.09	0.539866
					KWSExtase	Block1	MP4	32.17	0.15	1.89747
					KWSExtase	Block1	MP4	30.15	0.18	2.78979
					KWSExtase	Block1	MP4	120.8	0.15	8.76273
					KWSExtase	Block1	MP4	54.95	0.18	4.98832
					KWSExtase	Block1	MP4	8.8	0.07	0.35637
					KWSExtase	Block1	MP4	6.05	0.08	0.250779
					KWSExtase	Block1	MP4	30.96	0.24	3.69847
					KWSExtase	Block1	MP4	17.84	0.16	0.946728
					KWSExtase	Block1	MP4	69.54	0.14	4.23268
					KWSExtase	Block1	MP4	24.66	0.14	1.93669
					KWSExtase	Block1	MP4	57.75	0.22	5.82604
					KWSExtase	Block1	MP4	52.69	0.13	3.30997
					KWSExtase	Block1	MP4	41.05	0.14	2.85616
					KWSExtase	Block1	MP4	119.38	0.3	17.1475
					Mayflower	Block1	MP1	97.46	0.08	3.97419
					Mayflower	Block1	MP1	27.53	0.06	0.771404
					Mayflower	Block1	MP1	38.52	0.1	1.67818
					Mayflower	Block1	MP1	53.55	0.2	5.78465
					Mayflower	Block1	MP1	124.83	0.15	7.20839
					Mayflower	Block1	MP1	216.63	0.14	13.3473
					Mayflower	Block1	MP1	17.69	0.06	0.52566
					Mayflower	Block1	MP1	5.33	0.09	0.257458
					Mayflower	Block1	MP1	4.71	0.05	0.147262
					Mayflower	Block1	MP1	8.38	0.04	0.174289
					Mayflower	Block1	MP1	33.63	0.1	1.64299
					Mayflower	Block1	MP1	7.84	0.07	0.361689
					Mayflower	Block1	MP1	19.92	0.14	1.37115
					Mayflower	Block1	MP1	128.09	0.15	7.51867
					Mayflower	Block1	MP1	260	0.12	11.4711
					Mayflower	Block1	MP1	18.63	0.05	0.306984
					Mayflower	Block1	MP1	8.73	0.09	0.473563
					Mayflower	Block1	MP1	22.21	0.13	1.52205
					Mayflower	Block1	MP1	109.4	0.11	3.56984
					Mayflower	Block1	MP1	231.12	0.09	10.2612
					Mayflower	Block1	MP1	432.35	0.18	38.152
					Mayflower	Block1	MP1	11.98	0.03	0.180653
					Mayflower	Block1	MP1	24.96	0.06	0.669367
					Mayflower	Block1	MP1	18.28	0.12	1.1029
					Mayflower	Block1	MP1	10.53	0.04	0.180452
					Mayflower	Block1	MP1	6.81	0.06	0.212111
					Mayflower	Block1	MP1	36.9	0.06	0.84244
					Mayflower	Block1	MP1	9.89	0.04	0.220236
					Mayflower	Block1	MP1	123.02	0.07	4.4107
					Mayflower	Block1	MP1	16.28	0.09	0.748954
					Mayflower	Block1	MP1	19.37	0.04	0.367407
					Mayflower	Block1	MP1	16.77	0.05	0.369652
					Mayflower	Block1	MP1	33.82	0.17	2.97568
					Mayflower	Block1	MP1	63.31	0.19	6.56439
					Mayflower	Block1	MP1	6.14	0.08	0.315873
					Mayflower	Block1	MP1	24.37	0.09	1.09316
					Mayflower	Block1	MP1	20.49	0.1	0.99515
					Mayflower	Block1	MP1	68.55	0.19	6.91829
					Mayflower	Block1	MP1	16.54	0.15	1.19626
					Mayflower	Block1	MP1	278.3	0.15	11.6528
					Mayflower	Block1	MP1	14	0.09	0.751816
					Mayflower	Block1	MP1	5.35	0.08	0.274514
					Mayflower	Block1	MP1	13.45	0.11	0.837372
					Mayflower	Block1	MP1	26.95	0.15	2.04334
					Mayflower	Block1	MP1	7.06	0.09	0.346148
					Mayflower	Block1	MP1	208.86	0.2	16.304
					Mayflower	Block1	MP1	15.5	0.06	0.538977
					Mayflower	Block1	MP1	12.61	0.08	0.43511
					Mayflower	Block1	MP1	9.33	0.06	0.299632
					Mayflower	Block1	MP1	499.98	0.28	82.5911
					Mayflower	Block1	MP1	54.69	0.06	1.43116
					Mayflower	Block1	MP1	134	0.11	7.2345
					Mayflower	Block1	MP1	6.23	0.08	0.241914
					Mayflower	Block1	MP1	134.38	0.05	2.95539
					Mayflower	Block1	MP1	12.77	0.04	0.295667
					Mayflower	Block1	MP1	9.12	0.04	0.218535
					Mayflower	Block1	MP1	14.75	0.11	0.911094
					Mayflower	Block1	MP1	345.44	0.23	32.4456
					Mayflower	Block1	MP1	37.02	0.13	2.345
					Mayflower	Block1	MP1	68.98	0.13	3.53684
					Mayflower	Block1	MP1	8.21	0.03	0.161858
					Mayflower	Block1	MP1	29.82	0.09	1.42128
					Mayflower	Block1	MP1	268.46	0.1	10.2821
					Mayflower	Block1	MP1	53.81	0.15	3.46291
					Mayflower	Block1	MP1	33.28	0.06	0.991232
					Mayflower	Block1	MP1	51.22	0.07	1.72397
					Mayflower	Block1	MP1	11	0.09	0.529314
					Mayflower	Block1	MP1	7.33	0.08	0.365884
					Mayflower	Block1	MP1	24.57	0.11	0.794035
					Mayflower	Block1	MP1	8.98	0.09	0.486447
					Mayflower	Block1	MP1	9.57	0.05	0.283249
					Mayflower	Block1	MP1	10.12	0.1	0.642213
					Mayflower	Block1	MP1	30.16	0.09	1.24916
					Mayflower	Block1	MP1	5.35	0.06	0.156763
					Mayflower	Block1	MP1	18.77	0.09	0.940989
					Mayflower	Block1	MP1	37.15	0.08	1.47508
					Mayflower	Block1	MP1	44.31	0.07	1.46297
					Mayflower	Block1	MP1	18.5	0.11	1.07835
					Mayflower	Block1	MP1	59.33	0.28	7.45466
					Mayflower	Block1	MP1	17.77	0.1	0.162478
					Mayflower	Block1	MP1	31.81	0.07	1.2181
					Mayflower	Block1	MP1	30.51	0.11	1.3211
					Mayflower	Block1	MP1	43.46	0.17	3.59033
					Mayflower	Block1	MP1	23.04	0.06	0.753407
					Mayflower	Block1	MP1	9.67	0.08	0.504994
					Mayflower	Block1	MP1	35.23	0.06	1.12728
					Mayflower	Block1	MP1	7.07	0.04	0.189506
					Mayflower	Block1	MP1	12.25	0.07	0.511415
					Mayflower	Block1	MP1	11.18	0.17	1.13606
					Mayflower	Block1	MP1	10.72	0.07	0.280343
					Mayflower	Block1	MP1	70.68	0.17	5.93996
					Mayflower	Block1	MP1	19.97	0.14	1.34989
					Mayflower	Block1	MP1	27.92	0.18	2.48039
					Mayflower	Block1	MP1	11.22	0.06	0.351498
					Mayflower	Block1	MP1	7.78	0.09	0.36121
					Mayflower	Block1	MP1	17.54	0.15	1.50598
					Mayflower	Block1	MP1	10.3	0.14	0.961759
					Mayflower	Block1	MP1	35.87	0.13	2.50053
					Mayflower	Block1	MP1	4.06	0.04	0.0882067
					Mayflower	Block1	MP1	21.91	0.1	1.14022
					Mayflower	Block1	MP1	10.88	0.11	0.452072
					Mayflower	Block1	MP1	4.83	0.06	0.175332
					Mayflower	Block1	MP1	26.66	0.18	2.76383
					Mayflower	Block1	MP1	12.9	0.17	1.77353
					Mayflower	Block1	MP1	26.19	0.09	1.27646
					Mayflower	Block1	MP1	9.68	0.05	0.294665
					Mayflower	Block1	MP1	6.18	0.08	0.362915
					Mayflower	Block1	MP2	86.34	0.24	10.8913
					Mayflower	Block1	MP2	49.34	0.27	7.14024
					Mayflower	Block1	MP2	26.72	0.15	2.12916
					Mayflower	Block1	MP2	24	0.22	3.16639
					Mayflower	Block1	MP2	85.16	0.15	6.66565
					Mayflower	Block1	MP2	75.69	0.3	9.62281
					Mayflower	Block1	MP2	144.05	0.24	17.7902
					Mayflower	Block1	MP2	48.93	0.12	2.99699
					Mayflower	Block1	MP2	64.09	0.16	5.61883
					Mayflower	Block1	MP2	146.79	0.26	18.0722
					Mayflower	Block1	MP2	39.78	0.17	3.96747
					Mayflower	Block1	MP2	62.19	0.21	6.86097
					Mayflower	Block1	MP2	62.58	0.22	0.0894741
					Mayflower	Block1	MP2	75.79	0.16	6.48005
					Mayflower	Block1	MP2	19.16	0.12	1.36986
					Mayflower	Block1	MP2	38.23	0.16	3.33852
					Mayflower	Block1	MP2	45.85	0.17	3.89264
					Mayflower	Block1	MP2	125.53	0.24	14.2797
					Mayflower	Block1	MP2	273.75	0.25	33.7333
					Mayflower	Block1	MP2	79.5	0.41	11.4025
					Mayflower	Block1	MP2	23.41	0.18	2.0035
					Mayflower	Block1	MP2	11.11	0.11	0.725367
					Mayflower	Block1	MP2	40.56	0.17	3.66127
					Mayflower	Block1	MP2	24.93	0.17	2.27264
					Mayflower	Block1	MP2	12.21	0.1	0.67808
					Mayflower	Block1	MP2	27.11	0.19	2.89197
					Mayflower	Block1	MP2	21.89	0.12	0.678389
					Mayflower	Block1	MP2	20.17	0.1	1.29421
					Mayflower	Block1	MP2	47.12	0.14	2.60317
					Mayflower	Block1	MP2	76.54	0.22	9.75341
					Mayflower	Block1	MP2	133.58	0.33	23.8484
					Mayflower	Block1	MP2	192.57	0.21	20.3295
					Mayflower	Block1	MP2	180.77	0.23	21.713
					Mayflower	Block1	MP2	163.18	0.19	16.3276
					Mayflower	Block1	MP2	97.02	0.13	4.79171
					Mayflower	Block1	MP2	70.94	0.18	7.7347
					Mayflower	Block1	MP2	13.79	0.13	1.08457
					Mayflower	Block1	MP2	141.19	0.22	17.1279
					Mayflower	Block1	MP2	148.03	0.25	18.4498
					Mayflower	Block1	MP2	123.47	0.46	34.0506
					Mayflower	Block1	MP2	75.66	0.19	6.83274
					Mayflower	Block1	MP2	127.62	0.32	19.0236
					Mayflower	Block1	MP2	63.95	0.22	6.77759
					Mayflower	Block1	MP2	47.22	0.14	3.59917
					Mayflower	Block1	MP2	81.62	0.17	7.65618
					Mayflower	Block1	MP2	52.36	0.17	4.33858
					Mayflower	Block1	MP2	117.13	0.15	9.45515
					Mayflower	Block1	MP2	137.83	0.16	11.9241
					Mayflower	Block1	MP2	163.34	0.21	17.5645
					Mayflower	Block1	MP2	105.67	0.19	9.76625
					Mayflower	Block1	MP2	180.58	0.14	11.6292
					Mayflower	Block1	MP2	209.97	0.21	21.0008
					Mayflower	Block1	MP2	94.7	0.22	10.5538
					Mayflower	Block1	MP2	22.84	0.28	3.25414
					Mayflower	Block1	MP2	36.93	0.05	0.958146
					Mayflower	Block1	MP2	65.34	0.15	5.45343
					Mayflower	Block1	MP2	60.32	0.15	4.53921
					Mayflower	Block1	MP2	25.24	0.1	1.41419
					Mayflower	Block1	MP2	126.63	0.23	15.5416
					Mayflower	Block1	MP2	85.32	0.22	9.82483
					Mayflower	Block1	MP2	192.29	0.23	22.8154
					Mayflower	Block1	MP2	130.93	0.2	13.5748
					Mayflower	Block1	MP2	133.08	0.26	14.5512
					Mayflower	Block1	MP2	44.65	0.07	1.74541
					Mayflower	Block1	MP2	422.37	0.11	25.6449
					Mayflower	Block1	MP2	62.74	0.08	2.84504
					Mayflower	Block1	MP2	152.68	0.14	11.9692
					Mayflower	Block1	MP2	42.1	0.15	3.43033
					Mayflower	Block1	MP2	25.64	0.11	1.35184
					Mayflower	Block1	MP2	24.63	0.1	1.25994
					Mayflower	Block1	MP2	31.34	0.13	2.30502
					Mayflower	Block1	MP2	63.58	0.22	7.39363
					Mayflower	Block1	MP2	15.72	0.18	1.62933
					Mayflower	Block1	MP2	14.06	0.12	0.948353
					Mayflower	Block1	MP2	8.5	0.1	0.506781
					Mayflower	Block1	MP2	17.1	0.1	0.811415
					Mayflower	Block1	MP2	30.73	0.11	1.84277
					Mayflower	Block1	MP2	55.85	0.23	7.59071
					Mayflower	Block1	MP2	85.25	0.2	8.18193
					Mayflower	Block1	MP2	23.36	0.13	1.6635
					Mayflower	Block1	MP2	31.46	0.2	3.65049
					Mayflower	Block1	MP2	19.27	0.16	1.79937
					Mayflower	Block1	MP2	40.03	0.16	3.57058
					Mayflower	Block1	MP2	29.62	0.17	3.07967
					Mayflower	Block1	MP2	24.24	0.24	3.52051
					Mayflower	Block1	MP2	16.81	0.12	1.19413
					Mayflower	Block1	MP2	6.14	0.11	0.437501
					Mayflower	Block1	MP2	5.5	0.09	0.280132
					Mayflower	Block1	MP2	10.71	0.12	0.717084
					Mayflower	Block1	MP2	13.35	0.13	0.983801
					Mayflower	Block1	MP2	30.41	0.18	3.24887
					Mayflower	Block1	MP2	63.83	0.12	3.81769
					Mayflower	Block1	MP2	210.6	0.19	23.2155
					Mayflower	Block1	MP2	17.66	0.06	0.615398
					Mayflower	Block1	MP2	36.98	0.03	0.558284
					Mayflower	Block1	MP2	280.64	0.1	14.6418
					Mayflower	Block1	MP2	59.86	0.07	1.57322
					Mayflower	Block1	MP2	42.73	0.07	1.8068
					Mayflower	Block1	MP2	32.95	0.04	0.64313
					Mayflower	Block1	MP2	74.39	0.08	1.96792
					Mayflower	Block1	MP2	24.94	0.05	0.739993
					Mayflower	Block1	MP2	21.54	0.05	0.600527
					Mayflower	Block1	MP2	156.34	0.16	11.4622
					Mayflower	Block1	MP2	130.87	0.23	14.5314
					Mayflower	Block1	MP2	24.58	0.19	2.87321
					Mayflower	Block1	MP2	55.36	0.2	5.62879
					Mayflower	Block1	MP2	19.58	0.17	1.61415
					Mayflower	Block1	MP2	12.56	0.1	0.821052
					Mayflower	Block1	MP2	23.17	0.17	2.29938
					Mayflower	Block1	MP2	7.94	0.12	0.515945
					Mayflower	Block1	MP2	12.43	0.1	0.63081
					Mayflower	Block1	MP2	82.55	0.13	5.53803
					Mayflower	Block1	MP2	165.79	0.17	12.729
					Mayflower	Block1	MP2	130.96	0.25	16.0734
					Mayflower	Block1	MP2	85.37	0.17	8.22666
					Mayflower	Block1	MP2	73.98	0.18	6.85912
					Mayflower	Block1	MP2	26.52	0.16	2.47536
					Mayflower	Block1	MP2	21.4	0.12	1.40438
					Mayflower	Block1	MP2	20.51	0.13	1.50873
					Mayflower	Block1	MP2	17.49	0.23	3.07613
					Mayflower	Block1	MP2	48.18	0.23	6.23381
					Mayflower	Block1	MP2	45.73	0.14	3.44995
					Mayflower	Block1	MP2	14.79	0.1	0.8691
					Mayflower	Block1	MP2	92.74	0.17	8.32712
					Mayflower	Block1	MP2	37.15	0.18	3.83121
					Mayflower	Block1	MP2	73.61	0.25	10.7096
					Mayflower	Block1	MP2	62.28	0.16	5.28744
					Mayflower	Block1	MP2	46.83	0.13	3.50542
					Mayflower	Block1	MP2	57.44	0.17	5.55413
					Mayflower	Block1	MP2	96.39	0.16	8.7089
					Mayflower	Block1	MP2	20.64	0.09	0.93005
					Mayflower	Block1	MP2	86.3	0.18	8.31409
					Mayflower	Block1	MP2	6.17	0.08	0.286315
					Mayflower	Block1	MP2	105.25	0.32	21.5937
					Mayflower	Block1	MP2	123.68	0.31	21.6725
					Mayflower	Block1	MP2	21.86	0.17	2.09886
					Mayflower	Block1	MP2	150.27	0.11	8.96707
					Mayflower	Block1	MP2	106.75	0.14	8.47329
					Mayflower	Block1	MP2	15.11	0.07	0.630803
					Mayflower	Block1	MP2	48.81	0.08	2.01043
					Mayflower	Block1	MP2	245.8	0.25	25.9027
					Mayflower	Block1	MP2	10.67	0.11	0.661597
					Mayflower	Block1	MP2	189.45	0.21	20.735
					Mayflower	Block1	MP2	217.35	0.22	19.7391
					Mayflower	Block1	MP2	244.84	0.22	27.0417
					Mayflower	Block1	MP2	51.97	0.17	4.84132
					Mayflower	Block1	MP2	50.87	0.24	6.72208
					Mayflower	Block1	MP2	38.17	0.1	1.84346
					Mayflower	Block1	MP2	3.63	0.06	0.123423
					Mayflower	Block1	MP2	55.49	0.08	2.51285
					Mayflower	Block1	MP2	196.79	0.16	17.6975
					Mayflower	Block1	MP2	81.09	0.12	4.33853
					Mayflower	Block1	MP2	82.09	0.21	9.72505
					Mayflower	Block1	MP2	49.72	0.16	4.84707
					Mayflower	Block1	MP2	26.98	0.14	1.88306
					Mayflower	Block1	MP2	19.07	0.12	1.3587
					Mayflower	Block1	MP2	22.54	0.12	1.62942
					Mayflower	Block1	MP2	31.77	0.17	3.01156
					Mayflower	Block1	MP2	22.54	0.2	2.60833
					Mayflower	Block1	MP2	20.26	0.12	1.26359
					Mayflower	Block1	MP2	21.41	0.08	0.906596
					Mayflower	Block1	MP2	46	0.09	1.87973
					Mayflower	Block1	MP2	40.1	0.09	1.96492
					Mayflower	Block1	MP2	203.35	0.21	20.2472
					Mayflower	Block1	MP2	27.57	0.09	1.3196
					Mayflower	Block1	MP2	72.15	0.16	5.94775
					Mayflower	Block1	MP2	18.35	0.12	1.57128
					Mayflower	Block1	MP2	36.53	0.14	2.74451
					Mayflower	Block1	MP2	87.19	0.2	10.3477
					Mayflower	Block1	MP2	108.11	0.16	9.4526
					Mayflower	Block1	MP2	91.46	0.22	9.80906
					Mayflower	Block1	MP2	47.93	0.18	4.5928
					Mayflower	Block1	MP2	59.45	0.18	5.68394
					Mayflower	Block1	MP2	12.56	0.1	0.750065
					Mayflower	Block1	MP2	49.71	0.18	4.83859
					Mayflower	Block1	MP2	24.18	0.22	3.12566
					Mayflower	Block1	MP2	38.65	0.16	3.56112
					Mayflower	Block1	MP2	21.5	0.25	3.20164
					Mayflower	Block1	MP2	11.79	0.11	0.821541
					Mayflower	Block1	MP2	15.2	0.11	1.03861
					Mayflower	Block1	MP2	45.1	0.15	4.12351
					Mayflower	Block1	MP2	64.98	0.15	5.11612
					Mayflower	Block1	MP2	119.23	0.16	8.78166
					Mayflower	Block1	MP2	72.29	0.13	4.31841
					Mayflower	Block1	MP2	75.15	0.13	4.93404
					Mayflower	Block1	MP2	131.71	0.2	15.6435
					Mayflower	Block1	MP2	161.77	0.14	12.5742
					Mayflower	Block1	MP2	115.04	0.11	6.01011
					Mayflower	Block1	MP2	100.56	0.13	5.84918
					Mayflower	Block1	MP2	129.6	0.2	15.9441
					Mayflower	Block1	MP2	37.33	0.1	1.48759
					Mayflower	Block1	MP2	42.69	0.14	2.18079
					Mayflower	Block1	MP2	22.16	0.05	0.529456
					Mayflower	Block1	MP2	14.96	0.05	0.430746
					Mayflower	Block1	MP2	50.58	0.11	3.05333
					Mayflower	Block1	MP2	73.84	0.11	4.51479
					Mayflower	Block1	MP2	165.55	0.15	12.8448
					Mayflower	Block1	MP2	114.34	0.15	9.45144
					Mayflower	Block1	MP2	60.65	0.12	4.2211
					Mayflower	Block1	MP2	49.4	0.15	4.67637
					Mayflower	Block1	MP2	119.22	0.24	15.4046
					Mayflower	Block1	MP2	92.03	0.18	8.68271
					Mayflower	Block1	MP2	141.37	0.22	15.6811
					Mayflower	Block1	MP2	184.96	0.19	21.323
					Mayflower	Block1	MP2	55.23	0.16	3.59605
					Mayflower	Block1	MP2	319.93	0.2	30.5567
					Mayflower	Block1	MP2	242.45	0.22	26.5032
					Mayflower	Block1	MP2	253.61	0.2	23.9371
					Mayflower	Block1	MP2	169.24	0.15	14.1228
					Mayflower	Block1	MP2	36.51	0.09	1.82154
					Mayflower	Block1	MP2	97.11	0.18	9.1003
					Mayflower	Block1	MP2	135.63	0.22	13.9066
					Mayflower	Block1	MP2	121.75	0.15	8.04166
					Mayflower	Block1	MP2	87.19	0.24	10.3736
					Mayflower	Block1	MP2	34.81	0.15	2.8987
					Mayflower	Block1	MP2	101.28	0.21	12.6448
					Mayflower	Block1	MP2	100.06	0.2	7.8416
					Mayflower	Block1	MP2	71.06	0.22	8.91615
					Mayflower	Block1	MP2	155.92	0.18	13.0541
					Mayflower	Block1	MP2	23.66	0.09	1.11577
					Mayflower	Block1	MP2	229.41	0.27	30.5397
					Mayflower	Block1	MP2	29.77	0.07	1.03051
					Mayflower	Block1	MP2	203.98	0.28	26.2626
					Mayflower	Block1	MP2	50.62	0.13	2.79098
					Mayflower	Block1	MP2	109.45	0.31	20.5826
					Mayflower	Block1	MP2	210.49	0.27	27.4776
					Mayflower	Block1	MP2	91.02	0.13	5.92907
					Mayflower	Block1	MP2	121.42	0.18	10.7707
					Mayflower	Block1	MP2	343.02	0.2	34.9002
					Mayflower	Block1	MP2	445.31	0.25	50.6777
					Mayflower	Block1	MP2	35.53	0.09	1.69098
					Mayflower	Block1	MP2	32.62	0.17	2.75479
					Mayflower	Block1	MP2	39.52	0.13	2.79332
					Mayflower	Block1	MP2	13.07	0.13	1.0887
					Mayflower	Block1	MP2	206.29	0.41	33.8055
					Mayflower	Block1	MP2	189.09	0.37	32.8679
					Mayflower	Block1	MP2	167.59	0.29	21.2774
					Mayflower	Block1	MP2	69.23	0.14	1.89758
					Mayflower	Block1	MP2	40.67	0.2	4.96006
					Mayflower	Block1	MP2	42.87	0.14	3.29556
					Mayflower	Block1	MP2	69.09	0.16	6.09911
					Mayflower	Block1	MP2	50.77	0.15	4.16904
					Mayflower	Block1	MP2	64.35	0.27	10.4985
					Mayflower	Block1	MP2	124.41	0.17	11.1619
					Mayflower	Block1	MP2	62.97	0.11	3.52433
					Mayflower	Block1	MP2	134.85	0.16	11.8178
					Mayflower	Block1	MP2	63.59	0.16	5.65358
					Mayflower	Block1	MP2	47.1	0.26	6.82982
					Mayflower	Block1	MP2	41.59	0.14	3.06663
					Mayflower	Block1	MP2	89.86	0.18	8.56937
					Mayflower	Block1	MP2	47.23	0.14	3.06595
					Mayflower	Block1	MP2	59.36	0.18	5.57832
					Mayflower	Block1	MP2	23.37	0.12	1.39395
					Mayflower	Block1	MP2	62.35	0.18	6.60655
					Mayflower	Block1	MP2	19.91	0.1	1.01231
					Mayflower	Block1	MP2	35.66	0.15	2.97943
					Mayflower	Block1	MP2	21.29	0.14	1.69227
					Mayflower	Block1	MP2	45.71	0.18	4.12747
					Mayflower	Block1	MP2	39.34	0.16	3.64682
					Mayflower	Block1	MP2	22.3	0.13	1.56635
					Mayflower	Block1	MP2	10.32	0.11	0.640345
					Mayflower	Block1	MP2	8.35	0.13	0.699314
					Mayflower	Block1	MP2	40.62	0.25	4.16151
					Mayflower	Block1	MP2	13.35	0.11	0.776105
					Mayflower	Block1	MP2	41.89	0.19	4.2739
					Mayflower	Block1	MP2	98.58	0.23	12.41
					Mayflower	Block1	MP2	307.48	0.16	26.7034
					Mayflower	Block1	MP2	114.5	0.21	10.1073
					Mayflower	Block1	MP2	22.45	0.07	0.769575
					Mayflower	Block1	MP2	147.68	0.26	15.3241
					Mayflower	Block1	MP2	97.82	0.27	14.6739
					Mayflower	Block1	MP2	33.12	0.09	1.6777
					Mayflower	Block1	MP2	15.82	0.12	1.10701
					Mayflower	Block1	MP2	73.8	0.09	3.68427
					Mayflower	Block1	MP2	68.03	0.1	2.9466
					Mayflower	Block1	MP2	22.48	0.13	1.60835
					Mayflower	Block1	MP2	116.03	0.1	6.07739
					Mayflower	Block1	MP2	18.51	0.1	0.947421
					Mayflower	Block1	MP2	222.44	0.16	16.8523
					Mayflower	Block1	MP2	68.96	0.27	9.1404
					Mayflower	Block1	MP2	37.17	0.1	1.74728
					Mayflower	Block1	MP2	15.99	0.11	0.798241
					Mayflower	Block1	MP2	73.51	0.2	7.76114
					Mayflower	Block1	MP2	81.14	0.16	6.48914
					Mayflower	Block1	MP2	77.06	0.13	4.3525
					Mayflower	Block1	MP2	103.45	0.18	12.3251
					Mayflower	Block1	MP2	67.73	0.14	4.92091
					Mayflower	Block1	MP2	217.34	0.2	24.5385
					Mayflower	Block1	MP2	52.95	0.1	3.08841
					Mayflower	Block1	MP2	46.62	0.09	2.06389
					Mayflower	Block1	MP2	99.02	0.16	8.46258
					Mayflower	Block1	MP2	151.6	0.17	12.4175
					Mayflower	Block1	MP2	32.7	0.16	2.89155
					Mayflower	Block1	MP2	105.99	0.33	21.7143
					Mayflower	Block1	MP2	374.7	0.16	23.2206
					Mayflower	Block1	MP2	123.85	0.07	3.92046
					Mayflower	Block1	MP2	93.56	0.21	10.1453
					Mayflower	Block1	MP2	331.98	0.15	31.4879
					Mayflower	Block1	MP2	250.71	0.21	22.9372
					Mayflower	Block1	MP2	10.08	0.11	0.711594
					Mayflower	Block1	MP2	132.86	0.09	5.54861
					Mayflower	Block1	MP2	11.87	0.13	0.873701
					Mayflower	Block1	MP3	305.75	0.23	0.392411
					Mayflower	Block1	MP3	32.09	0.06	1.07247
					Mayflower	Block1	MP3	50.98	0.08	2.54382
					Mayflower	Block1	MP3	163.94	0.31	32.464
					Mayflower	Block1	MP3	72.12	0.28	13.1925
					Mayflower	Block1	MP3	111.3	0.32	18.4458
					Mayflower	Block1	MP3	455.31	0.45	114.053
					Mayflower	Block1	MP3	139.26	0.12	5.0468
					Mayflower	Block1	MP3	154.64	0.16	13.4405
					Mayflower	Block1	MP3	336.55	0.56	125.946
					Mayflower	Block1	MP3	81.83	0.36	18.207
					Mayflower	Block1	MP3	39.74	0.21	5.44605
					Mayflower	Block1	MP3	74.83	0.12	6.2526
					Mayflower	Block1	MP3	31.35	0.09	1.84827
					Mayflower	Block1	MP3	87.69	0.32	17.3363
					Mayflower	Block1	MP3	166.2	0.42	43.327
					Mayflower	Block1	MP3	56.43	0.13	3.81305
					Mayflower	Block1	MP3	51.75	0.17	5.50994
					Mayflower	Block1	MP3	65.87	0.12	4.00608
					Mayflower	Block1	MP3	358.57	0.22	6.87799
					Mayflower	Block1	MP3	51.45	0.05	1.20049
					Mayflower	Block1	MP3	128.11	0.24	18.1091
					Mayflower	Block1	MP3	37.86	0.12	2.42921
					Mayflower	Block1	MP3	49.63	0.1	2.871
					Mayflower	Block1	MP3	131.84	0.27	19.5011
					Mayflower	Block1	MP3	88.81	0.3	11.4778
					Mayflower	Block1	MP3	195.97	0.36	47.4158
					Mayflower	Block1	MP3	132.08	0.29	27.2947
					Mayflower	Block1	MP3	60.22	0.22	8.47458
					Mayflower	Block1	MP3	45.02	0.16	4.82701
					Mayflower	Block1	MP3	26.68	0.04	0.637332
					Mayflower	Block1	MP3	574.5	0.2	14.9209
					Mayflower	Block1	MP3	397.5	0.57	123.674
					Mayflower	Block1	MP3	34.44	0.18	3.87813
					Mayflower	Block1	MP3	83.2	0.23	11.0608
					Mayflower	Block1	MP3	178.66	0.2	22.5078
					Mayflower	Block1	MP3	150.02	0.29	24.5737
					Mayflower	Block1	MP3	69.55	0.13	5.70512
					Mayflower	Block1	MP3	47.99	0.19	4.10959
					Mayflower	Block1	MP3	97.63	0.3	16.9523
					Mayflower	Block1	MP3	374.38	0.51	108.061
					Mayflower	Block1	MP3	347.2	0.42	62.9778
					Mayflower	Block1	MP3	365.56	0.2	43.4794
					Mayflower	Block1	MP3	697.81	0.39	179.23
					Mayflower	Block1	MP3	374.9	0.17	20.0671
					Mayflower	Block1	MP3	167.79	0.1	7.04675
					Mayflower	Block1	MP3	115.04	0.07	4.06299
					Mayflower	Block1	MP3	281.12	0.13	29.5579
					Mayflower	Block1	MP3	196.7	0.04	4.50461
					Mayflower	Block1	MP3	356.04	0.13	28.4662
					Mayflower	Block1	MP3	220.02	0.12	6.60469
					Mayflower	Block1	MP3	227.99	0.16	15.0062
					Mayflower	Block1	MP3	143.87	0.19	17.9137
					Mayflower	Block1	MP3	114.74	0.18	10.2512
					Mayflower	Block1	MP3	194.74	0.19	18.7673
					Mayflower	Block1	MP3	496.32	0.2	59.9868
					Mayflower	Block1	MP3	587.87	0.28	85.7735
					Mayflower	Block1	MP3	221.96	0.1	8.21359
					Mayflower	Block1	MP3	187.22	0.11	9.52729
					Mayflower	Block1	MP3	396.71	0.18	29.1067
					Mayflower	Block1	MP3	58.95	0.06	1.14777
					Mayflower	Block1	MP3	51.55	0.04	1.34011
					Mayflower	Block1	MP3	186.65	0.08	7.07554
					Mayflower	Block1	MP3	382.36	0.12	31.4393
					Mayflower	Block1	MP3	396.28	0.22	34.472
					Mayflower	Block1	MP3	620.5	0.4	138.623
					Mayflower	Block1	MP3	290.38	0.32	48.7135
					Mayflower	Block1	MP3	82.31	0.12	4.12806
					Mayflower	Block1	MP3	47.72	0.08	2.1818
					Mayflower	Block1	MP3	561.02	0.37	102.263
					Mayflower	Block1	MP3	598.66	0.45	137.055
					Mayflower	Block1	MP3	256.9	0.36	55.0085
					Mayflower	Block1	MP3	69.21	0.15	6.60069
					Mayflower	Block1	MP3	631.9	0.54	23.5486
					Mayflower	Block1	MP3	525.06	0.41	122.148
					Mayflower	Block1	MP3	150.27	0.16	12.0115
					Mayflower	Block1	MP3	436.62	0.38	77.9105
					Mayflower	Block1	MP3	542.05	0.38	100.33
					Mayflower	Block1	MP3	96.12	0.2	9.09983
					Mayflower	Block1	MP3	163.76	0.23	25.1658
					Mayflower	Block1	MP3	648.21	0.19	16.5543
					Mayflower	Block1	MP3	426.3	0.42	94.7268
					Mayflower	Block1	MP3	401	0.1	18.9452
					Mayflower	Block1	MP3	329.1	0.11	13.5854
					Mayflower	Block1	MP3	392.84	0.1	20.0558
					Mayflower	Block1	MP3	486.84	0.18	48.2573
					Mayflower	Block1	MP3	404.01	0.18	22.2066
					Mayflower	Block1	MP3	721.82	0.09	15.3838
					Mayflower	Block1	MP3	668.88	0.11	51.4762
					Mayflower	Block1	MP3	640.02	0.17	59.7027
					Mayflower	Block1	MP3	331.16	0.14	31.4632
					Mayflower	Block1	MP3	50.15	0.03	0.507876
					Mayflower	Block1	MP3	525.66	0.28	77.884
					Mayflower	Block1	MP3	440.03	0.17	24.323
					Mayflower	Block1	MP3	619.52	0.28	79.5068
					Mayflower	Block1	MP3	334.98	0.26	42.6526
					Mayflower	Block1	MP3	404.98	0.22	43.2473
					Mayflower	Block1	MP3	396	0.24	43.4476
					Mayflower	Block1	MP3	48.79	0.22	5.69399
					Mayflower	Block1	MP3	92.56	0.24	10.1034
					Mayflower	Block1	MP3	309.8	0.36	54.7265
					Mayflower	Block1	MP3	228.12	0.39	50.1416
					Mayflower	Block1	MP3	150.58	0.28	23.6708
					Mayflower	Block1	MP3	65.21	0.16	5.53518
					Mayflower	Block1	MP3	76.88	0.1	3.67733
					Mayflower	Block1	MP3	26	0.08	1.21227
					Mayflower	Block1	MP3	153.39	0.44	31.0021
					Mayflower	Block1	MP3	29.68	0.08	1.12745
					Mayflower	Block1	MP3	135	0.2	16.2441
					Mayflower	Block1	MP3	23.54	0.1	1.26178
					Mayflower	Block1	MP3	93.53	0.12	6.08488
					Mayflower	Block1	MP3	140.65	0.37	25.2461
					Mayflower	Block1	MP3	155.7	0.34	30.7749
					Mayflower	Block1	MP3	40.01	0.19	4.19782
					Mayflower	Block1	MP3	39.18	0.13	2.21501
					Mayflower	Block1	MP3	46.6	0.11	2.84834
					Mayflower	Block1	MP3	108.03	0.22	15.7223
					Mayflower	Block1	MP3	30.39	0.09	1.67514
					Mayflower	Block1	MP3	85.29	0.23	1.12257
					Mayflower	Block1	MP3	107.57	0.32	17.2528
					Mayflower	Block1	MP3	291.88	0.31	33.6856
					Mayflower	Block1	MP3	60.34	0.11	4.1315
					Mayflower	Block1	MP3	37.93	0.1	1.84222
					Mayflower	Block1	MP3	33.53	0.13	3.05855
					Mayflower	Block1	MP3	168.33	0.21	9.36612
					Mayflower	Block1	MP3	64.89	0.19	6.27001
					Mayflower	Block1	MP3	177.56	0.21	11.8689
					Mayflower	Block1	MP3	504.5	0.24	67.6508
					Mayflower	Block1	MP3	366.47	0.33	65.0038
					Mayflower	Block1	MP3	596.92	0.39	110.262
					Mayflower	Block1	MP3	132.75	0.18	10.1089
					Mayflower	Block1	MP3	144.37	0.29	17.5969
					Mayflower	Block1	MP3	211.13	0.36	37.8529
					Mayflower	Block1	MP3	16.92	0.06	0.549703
					Mayflower	Block1	MP3	138.06	0.16	9.25776
					Mayflower	Block1	MP3	69.37	0.13	5.64723
					Mayflower	Block1	MP3	18.79	0.09	0.941403
					Mayflower	Block1	MP3	96.5	0.26	14.0542
					Mayflower	Block1	MP3	73.64	0.29	13.2403
					Mayflower	Block1	MP3	127.02	0.38	22.4521
					Mayflower	Block1	MP3	217.18	0.43	45.3278
					Mayflower	Block1	MP3	22.31	0.15	1.81285
					Mayflower	Block1	MP3	165.68	0.21	16.5167
					Mayflower	Block1	MP3	112.87	0.16	8.79712
					Mayflower	Block1	MP3	49.42	0.16	4.77316
					Mayflower	Block1	MP3	36.28	0.1	2.05343
					Mayflower	Block1	MP3	136.14	0.11	5.82625
					Mayflower	Block1	MP3	89.97	0.15	5.84224
					Mayflower	Block1	MP3	534.92	0.21	16.4134
					Mayflower	Block1	MP3	548.98	0.4	98.1461
					Mayflower	Block1	MP3	150.22	0.28	25.8291
					Mayflower	Block1	MP3	35.24	0.17	3.40762
					Mayflower	Block1	MP3	62.18	0.26	10.07
					Mayflower	Block1	MP3	35.72	0.19	3.72335
					Mayflower	Block1	MP3	60.47	0.26	8.84991
					Mayflower	Block1	MP3	28.38	0.18	2.62222
					Mayflower	Block1	MP3	118.07	0.25	15.0954
					Mayflower	Block1	MP3	230.53	0.27	28.9426
					Mayflower	Block1	MP3	63.16	0.3	7.06594
					Mayflower	Block1	MP3	63.48	0.28	9.41683
					Mayflower	Block1	MP3	21.39	0.22	2.58214
					Mayflower	Block1	MP3	16.94	0.1	0.997663
					Mayflower	Block1	MP3	64.37	0.15	2.84656
					Mayflower	Block1	MP3	67.94	0.27	10.7915
					Mayflower	Block1	MP3	48.79	0.3	9.15254
					Mayflower	Block1	MP3	18.62	0.2	1.88245
					Mayflower	Block1	MP3	29.17	0.18	3.06176
					Mayflower	Block1	MP3	23.72	0.08	0.841546
					Mayflower	Block1	MP3	83.27	0.29	15.1665
					Mayflower	Block1	MP3	39.61	0.3	8.29738
					Mayflower	Block1	MP3	36.99	0.28	5.7289
					Mayflower	Block1	MP3	34.53	0.27	3.59524
					Mayflower	Block1	MP3	106.22	0.36	19.2118
					Mayflower	Block1	MP3	66.42	0.33	7.8557
					Mayflower	Block1	MP3	79.86	0.25	10.1335
					Mayflower	Block1	MP3	62.91	0.29	9.93867
					Mayflower	Block1	MP3	42.88	0.29	6.31392
					Mayflower	Block1	MP3	85.21	0.34	13.3641
					Mayflower	Block1	MP3	75.18	0.25	5.86712
					Mayflower	Block1	MP3	119.55	0.28	20.1828
					Mayflower	Block1	MP3	110.31	0.28	18.3624
					Mayflower	Block1	MP3	53	0.3	11.9418
					Mayflower	Block1	MP3	85.02	0.32	12.8088
					Mayflower	Block1	MP3	59.33	0.23	6.19365
					Mayflower	Block1	MP3	58.46	0.16	4.9057
					Mayflower	Block1	MP3	313.45	0.35	49.1403
					Mayflower	Block1	MP4	7.65	0.07	0.291819
					Mayflower	Block1	MP4	7.73	0.11	0.619916
					Mayflower	Block1	MP4	7.09	0.06	0.232549
					Mayflower	Block1	MP4	35.18	0.15	1.49125
					Mayflower	Block1	MP4	11.7	0.12	0.784714
					Mayflower	Block1	MP4	35.09	0.13	2.40106
					Mayflower	Block1	MP4	23.26	0.17	2.24686
					Mayflower	Block1	MP4	10.52	0.11	0.673738
					Mayflower	Block1	MP4	133.2	0.26	13.7127
					Mayflower	Block1	MP4	49.84	0.17	4.41802
					Mayflower	Block1	MP4	39.48	0.24	5.10221
					Mayflower	Block1	MP4	20.67	0.14	1.72314
					Mayflower	Block1	MP4	15.05	0.09	0.989475
					Mayflower	Block1	MP4	115.54	0.17	9.9782
					Mayflower	Block1	MP4	20.29	0.08	0.924575
					Mayflower	Block1	MP4	10.97	0.09	0.601031
					Mayflower	Block1	MP4	8.95	0.08	0.392017
					Mayflower	Block1	MP4	24.37	0.05	0.603313
					Mayflower	Block1	MP4	86.92	0.11	4.3542
					Mayflower	Block1	MP4	43.84	0.18	4.27417
					Mayflower	Block1	MP4	23.69	0.13	1.77027
					Mayflower	Block1	MP4	19.84	0.22	2.33919
					Mayflower	Block1	MP4	8.22	0.06	0.295975
					Mayflower	Block1	MP4	7.59	0.11	0.447938
					Mayflower	Block1	MP4	14.51	0.09	0.797253
					Mayflower	Block1	MP4	21.09	0.12	0.81845
					Mayflower	Block1	MP4	5.33	0.06	0.182513
					Mayflower	Block1	MP4	5.95	0.1	0.279617
					Mayflower	Block1	MP4a	248.8	0.18	14.8229
					Mayflower	Block1	MP4a	12.6	0.07	0.492701
					Mayflower	Block1	MP4a	5.81	0.06	0.196481
					Mayflower	Block1	MP4a	5.6	0.08	0.236357
					Mayflower	Block1	MP4a	640.1	0.21	68.7727
					Skyfall	Block2	MP1	47.85	0.26	5.72213
					Skyfall	Block2	MP1	16.33	0.16	1.32777
					Skyfall	Block2	MP1	15.54	0.14	0.884454
					Skyfall	Block2	MP1	8.87	0.1	0.549334
					Skyfall	Block2	MP1	11.88	0.12	0.868227
					Skyfall	Block2	MP1	23.8	0.09	1.26737
					Skyfall	Block2	MP1	13.16	0.08	0.592755
					Skyfall	Block2	MP1	33.16	0.11	1.18817
					Skyfall	Block2	MP1	23.07	0.1	1.01844
					Skyfall	Block2	MP1	22.47	0.19	2.65434
					Skyfall	Block2	MP1	30.89	0.16	2.31296
					Skyfall	Block2	MP1	30	0.1	1.74808
					Skyfall	Block2	MP1	32.95	0.12	1.79706
					Skyfall	Block2	MP1	13.64	0.11	0.913816
					Skyfall	Block2	MP1	14.19	0.12	1.00155
					Skyfall	Block2	MP1	74.07	0.24	2.73157
					Skyfall	Block2	MP1	65.06	0.14	3.90366
					Skyfall	Block2	MP1	35.29	0.26	4.01448
					Skyfall	Block2	MP1	18.16	0.13	1.52206
					Skyfall	Block2	MP1	55.59	0.31	9.52388
					Skyfall	Block2	MP1	222.21	0.43	54.622
					Skyfall	Block2	MP1	370.64	0.14	25.4049
					Skyfall	Block2	MP1	953.8	0.24	65.8394
					Skyfall	Block2	MP1	535.38	0.52	121.69
					Skyfall	Block2	MP1	168.77	0.52	42.6556
					Skyfall	Block2	MP1	63.52	0.42	14.0114
					Skyfall	Block2	MP1	36.29	0.38	7.36728
					Skyfall	Block2	MP1	10.24	0.16	0.915331
					Skyfall	Block2	MP1	690.69	0.53	130.585
					Skyfall	Block2	MP1	279.26	0.28	21.4632
					Skyfall	Block2	MP1	15.2	0.11	0.724756
					Skyfall	Block2	MP1	138.19	0.41	26.232
					Skyfall	Block2	MP1	61.93	0.45	17.7989
					Skyfall	Block2	MP1	102.32	0.11	5.56977
					Skyfall	Block2	MP1	576.34	0.58	144.52
					Skyfall	Block2	MP1	55.98	0.24	4.18534
					Skyfall	Block2	MP1	12.43	0.11	0.712151
					Skyfall	Block2	MP1	13.9	0.13	0.919057
					Skyfall	Block2	MP1	14.09	0.15	1.08862
					Skyfall	Block2	MP1	21.82	0.1	1.22927
					Skyfall	Block2	MP1	164.74	0.35	29.5865
					Skyfall	Block2	MP1	84	0.13	5.23539
					Skyfall	Block2	MP1	75.96	0.13	4.82563
					Skyfall	Block2	MP1	29.23	0.15	2.3329
					Skyfall	Block2	MP1	684.58	0.59	185.706
					Skyfall	Block2	MP1	203.13	0.14	13.6322
					Skyfall	Block2	MP1	722.98	0.33	93.9078
					Skyfall	Block2	MP1	599.74	0.36	116.389
					Skyfall	Block2	MP1	525.06	0.3	80.4032
					Skyfall	Block2	MP1	402.28	0.47	76.7756
					Skyfall	Block2	MP1	97.44	0.21	6.53407
					Skyfall	Block2	MP1	54.22	0.23	4.45361
					Skyfall	Block2	MP1	152.27	0.56	49.5551
					Skyfall	Block2	MP1	19.28	0.1	0.945961
					Skyfall	Block2	MP1	45.5	0.14	3.47946
					Skyfall	Block2	MP1	23.95	0.09	1.28628
					Skyfall	Block2	MP1	52.23	0.29	6.13567
					Skyfall	Block2	MP1	21.86	0.13	1.72941
					Skyfall	Block2	MP1	365.58	0.42	64.7821
					Skyfall	Block2	MP1	381.97	0.22	39.1253
					Skyfall	Block2	MP1	359.53	0.25	66.5228
					Skyfall	Block2	MP1	184.82	0.11	10.5834
					Skyfall	Block2	MP1	408.79	0.22	42.1341
					Skyfall	Block2	MP1	73.06	0.1	3.80784
					Skyfall	Block2	MP1	114.58	0.11	7.01599
					Skyfall	Block2	MP1	307.24	0.4	40.1476
					Skyfall	Block2	MP1	23.9	0.3	4.26446
					Skyfall	Block2	MP1	983.81	0.75	335.803
					Skyfall	Block2	MP1	347.16	0.41	57.7729
					Skyfall	Block2	MP1	751.26	0.49	143.944
					Skyfall	Block2	MP1	27.05	0.1	1.37182
					Skyfall	Block2	MP1	196.16	0.32	29.2344
					Skyfall	Block2	MP1	23.95	0.1	1.30346
					Skyfall	Block2	MP1	19.09	0.1	0.977196
					Skyfall	Block2	MP1	37.78	0.11	2.20807
					Skyfall	Block2	MP1	30.25	0.11	1.70557
					Skyfall	Block2	MP1	27.12	0.09	1.56858
					Skyfall	Block2	MP1	39.96	0.12	2.565
					Skyfall	Block2	MP1	79.53	0.35	10.6351
					Skyfall	Block2	MP1	80.15	0.44	11.9522
					Skyfall	Block2	MP1	571.17	0.38	75.6213
					Skyfall	Block2	MP1	559.94	0.56	130.124
					Skyfall	Block2	MP1	455.25	0.35	10.6811
					Skyfall	Block2	MP1	176.23	0.14	9.15383
					Skyfall	Block2	MP1	26.46	0.09	1.38195
					Skyfall	Block2	MP1	53.62	0.11	2.96723
					Skyfall	Block2	MP1	109.38	0.15	8.61464
					Skyfall	Block2	MP1	144.54	0.13	10.1577
					Skyfall	Block2	MP1	235.84	0.12	13.0076
					Skyfall	Block2	MP1	208.73	0.1	11.4424
					Skyfall	Block2	MP1	274.07	0.14	19.4073
					Skyfall	Block2	MP1	145.17	0.31	22.4452
					Skyfall	Block2	MP1	45.32	0.15	3.62517
					Skyfall	Block2	MP1	18.7	0.12	1.15325
					Skyfall	Block2	MP1	27.08	0.17	2.59402
					Skyfall	Block2	MP1	23.11	0.1	1.31243
					Skyfall	Block2	MP1	177.36	0.27	27.0922
					Skyfall	Block2	MP1	133.47	0.09	6.89717
					Skyfall	Block2	MP1	354.62	0.27	49.8071
					Skyfall	Block2	MP1	440.08	0.24	52.7465
					Skyfall	Block2	MP1	385.19	0.28	41.0486
					Skyfall	Block2	MP1	50.03	0.07	1.74593
					Skyfall	Block2	MP1	164.05	0.31	15.127
					Skyfall	Block2	MP1	278.22	0.38	11.9188
					Skyfall	Block2	MP1	75.82	0.3	6.29457
					Skyfall	Block2	MP1	16.76	0.22	2.17055
					Skyfall	Block2	MP1	16.25	0.14	1.27341
					Skyfall	Block2	MP1	23.41	0.16	1.30441
					Skyfall	Block2	MP1	302.23	0.5	73.5555
					Skyfall	Block2	MP1	209.25	0.22	22.2597
					Skyfall	Block2	MP1	237.52	0.2	27.1473
					Skyfall	Block2	MP1	284.49	0.22	18.4359
					Skyfall	Block2	MP1	230.04	0.25	12.4759
					Skyfall	Block2	MP1	7.44	0.06	0.259295
					Skyfall	Block2	MP1	93.03	0.15	6.86263
					Skyfall	Block2	MP1	482.27	0.19	11.7366
					Skyfall	Block2	MP1	215.29	0.43	46.8188
					Skyfall	Block2	MP1	223.24	0.18	8.1672
					Skyfall	Block2	MP1	275.96	0.38	48.7981
					Skyfall	Block2	MP1	145.19	0.41	27.4086
					Skyfall	Block2	MP1	422.99	0.64	104.153
					Skyfall	Block2	MP1	936.92	0.47	197.336
					Skyfall	Block2	MP1	990.65	0.27	94.1253
					Skyfall	Block2	MP1	71.36	0.11	3.17883
					Skyfall	Block2	MP1	656.42	0.12	39.093
					Skyfall	Block2	MP1	614.84	0.17	44.6201
					Skyfall	Block2	MP1	304.26	0.09	7.37962
					Skyfall	Block2	MP1	497.24	0.11	29.2595
					Skyfall	Block2	MP1	542.34	0.2	25.7109
					Skyfall	Block2	MP1	1171.49	0.2	68.2988
					Skyfall	Block2	MP1	944.29	0.24	104.97
					Skyfall	Block2	MP1	1205.92	0.34	240.263
					Skyfall	Block2	MP2	300.76	0.37	57.1877
					Skyfall	Block2	MP2	114.74	0.3	18.5456
					Skyfall	Block2	MP2	110.3	0.31	18.672
					Skyfall	Block2	MP2	161.88	0.36	34.0088
					Skyfall	Block2	MP2	76.54	0.28	10.6477
					Skyfall	Block2	MP2	56.2	0.26	8.68538
					Skyfall	Block2	MP2	125.38	0.34	23.9049
					Skyfall	Block2	MP2	136.45	0.35	26.4931
					Skyfall	Block2	MP2	48.5	0.22	6.06778
					Skyfall	Block2	MP2	154.4	0.43	37.5764
					Skyfall	Block2	MP2	156.53	0.34	26.5888
					Skyfall	Block2	MP2	270.95	0.46	53.0161
					Skyfall	Block2	MP2	289.67	0.4	66.0725
					Skyfall	Block2	MP2	224.56	0.41	46.4514
					Skyfall	Block2	MP2	139.64	0.41	20.5955
					Skyfall	Block2	MP2	78.42	0.32	12.2144
					Skyfall	Block2	MP2	192.62	0.33	32.1444
					Skyfall	Block2	MP2	127.66	0.33	20.5516
					Skyfall	Block2	MP2	346.21	0.54	71.5775
					Skyfall	Block2	MP2	726.49	0.43	145.929
					Skyfall	Block2	MP2	432.58	0.36	72.1579
					Skyfall	Block2	MP2	431.73	0.38	84.7909
					Skyfall	Block2	MP2	233.76	0.31	37.3893
					Skyfall	Block2	MP2	181.45	0.33	34.0267
					Skyfall	Block2	MP2	102.22	0.3	19.3131
					Skyfall	Block2	MP2	150.62	0.31	26.9032
					Skyfall	Block2	MP2	68.44	0.24	6.83926
					Skyfall	Block2	MP2	122.69	0.33	21.9252
					Skyfall	Block2	MP2	324.8	0.32	28.3081
					Skyfall	Block2	MP2	41.95	0.17	4.49563
					Skyfall	Block2	MP2	125.5	0.34	23.099
					Skyfall	Block2	MP2	26.71	0.22	3.27649
					Skyfall	Block2	MP2	182.14	0.33	33.3908
					Skyfall	Block2	MP2	169.08	0.3	26.9987
					Skyfall	Block2	MP2	103.12	0.31	17.8722
					Skyfall	Block2	MP2	32.3	0.23	4.41901
					Skyfall	Block2	MP2	92.21	0.29	12.3108
					Skyfall	Block2	MP2	409.25	0.4	84.98
					Skyfall	Block2	MP2	574.23	0.39	123.526
					Skyfall	Block2	MP2	415.79	0.36	81.5737
					Skyfall	Block2	MP2	420.34	0.39	82.125
					Skyfall	Block2	MP2	101.82	0.13	7.35526
					Skyfall	Block2	MP2	426.71	0.38	80.8466
					Skyfall	Block2	MP2	342.24	0.39	63.8244
					Skyfall	Block2	MP2	519.37	0.43	111.499
					Skyfall	Block2	MP2	195.3	0.33	35.7331
					Skyfall	Block2	MP2	190.26	0.39	35.6711
					Skyfall	Block2	MP2	217.61	0.38	38.2924
					Skyfall	Block2	MP2	505.73	0.34	77.3851
					Skyfall	Block2	MP2	958.46	0.4	162.818
					Skyfall	Block2	MP2	542.26	0.36	85.9687
					Skyfall	Block2	MP2	544.28	0.42	97.8635
					Skyfall	Block2	MP2	40.79	0.11	1.55494
					Skyfall	Block2	MP2	403.79	0.35	78.6723
					Skyfall	Block2	MP2	344.12	0.37	61.9128
					Skyfall	Block2	MP2	173.58	0.36	31.8141
					Skyfall	Block2	MP2	85.36	0.19	9.73518
					Skyfall	Block2	MP2	514.86	0.39	103.707
					Skyfall	Block2	MP2	103.02	0.22	12.9671
					Skyfall	Block2	MP2	132.83	0.32	20.4838
					Skyfall	Block2	MP2	147.12	0.26	20.6185
					Skyfall	Block2	MP2	327.32	0.38	32.9882
					Skyfall	Block2	MP2	534.78	0.31	63.1946
					Skyfall	Block2	MP2	536.1	0.44	137.197
					Skyfall	Block2	MP2	398.53	0.36	75.4542
					Skyfall	Block2	MP2	211.89	0.38	44.3137
					Skyfall	Block2	MP2	59.04	0.24	7.57584
					Skyfall	Block2	MP2	426.54	0.57	145.474
					Skyfall	Block2	MP2	276.61	0.54	34.5494
					Skyfall	Block2	MP2	470.29	0.27	67.454
					Skyfall	Block2	MP2	473.4	0.23	50.6976
					Skyfall	Block2	MP2	410.07	0.33	84.4091
					Skyfall	Block2	MP2	234.76	0.34	45.0499
					Skyfall	Block2	MP2	282.25	0.33	47.2556
					Skyfall	Block2	MP2	418.73	0.39	85.5241
					Skyfall	Block2	MP2	656.72	0.39	126.265
					Skyfall	Block2	MP2	252.17	0.3	37.4751
					Skyfall	Block2	MP2	420.42	0.39	70.6646
					Skyfall	Block2	MP2	517.53	0.36	87.3197
					Skyfall	Block2	MP2	524.1	0.39	93.3815
					Skyfall	Block2	MP2	407.08	0.36	77.462
					Skyfall	Block2	MP2	349.06	0.37	70.9207
					Skyfall	Block2	MP2	278.02	0.35	56.3183
					Skyfall	Block2	MP2	181.79	0.28	28.6923
					Skyfall	Block2	MP2	260.57	0.41	52.3205
					Skyfall	Block2	MP2	284.66	0.41	62.9121
					Skyfall	Block2	MP2	64	0.12	2.66316
					Skyfall	Block2	MP2	10.41	0.08	0.651594
					Skyfall	Block2	MP2	19.86	0.09	0.622817
					Skyfall	Block2	MP2	459.38	0.34	59.4006
					Skyfall	Block2	MP2	870.84	0.4	173.125
					Skyfall	Block2	MP2	815.65	0.41	158.712
					Skyfall	Block2	MP2	350.63	0.3	46.7936
					Skyfall	Block2	MP2	302.26	0.33	59.2524
					Skyfall	Block2	MP2	207.71	0.34	37.173
					Skyfall	Block2	MP2	145.45	0.34	26.7637
					Skyfall	Block2	MP2	90.59	0.31	15.7112
					Skyfall	Block2	MP2	52.83	0.25	8.0523
					Skyfall	Block2	MP2	78	0.28	12.7534
					Skyfall	Block2	MP2	63.17	0.27	9.18943
					Skyfall	Block2	MP2	292.78	0.32	56.2162
					Skyfall	Block2	MP2	44.25	0.09	1.92402
					Skyfall	Block2	MP2	450.61	0.37	93.3521
					Skyfall	Block2	MP2	117.27	0.32	21.3989
					Skyfall	Block2	MP2	110.25	0.27	14.2932
					Skyfall	Block2	MP2	41.29	0.21	4.9777
					Skyfall	Block2	MP2	40.03	0.22	5.35752
					Skyfall	Block2	MP2	47.69	0.27	7.66904
					Skyfall	Block2	MP2	107.49	0.32	20.2853
					Skyfall	Block2	MP2	566.46	0.34	77.2024
					Skyfall	Block2	MP2	791.33	0.42	175.464
					Skyfall	Block2	MP2	428.06	0.38	86.8452
					Skyfall	Block2	MP2	271.49	0.33	47.6344
					Skyfall	Block2	MP2	382.9	0.43	78.8222
					Skyfall	Block2	MP2	64.79	0.21	5.48444
					Skyfall	Block2	MP2	129.56	0.29	13.7183
					Skyfall	Block2	MP2	225.7	0.29	31.7758
					Skyfall	Block2	MP2	106.71	0.22	9.22135
					Skyfall	Block2	MP2	119.14	0.3	19.5027
					Skyfall	Block2	MP2	97.2	0.26	14.214
					Skyfall	Block2	MP2	65.49	0.27	9.59778
					Skyfall	Block2	MP2	64.38	0.26	9.60523
					Skyfall	Block2	MP2	58.81	0.3	9.0087
					Skyfall	Block2	MP2	25.95	0.21	3.08253
					Skyfall	Block2	MP2	211.54	0.41	36.5945
					Skyfall	Block2	MP2	409.84	0.43	89.6
					Skyfall	Block2	MP2	342.4	0.3	41.6184
					Skyfall	Block2	MP2	860.46	0.41	196.029
					Skyfall	Block2	MP2	493.7	0.35	86.0554
					Skyfall	Block2	MP2	469.52	0.4	91.8449
					Skyfall	Block2	MP2	344.37	0.38	69.6
					Skyfall	Block2	MP2	416.4	0.33	63.122
					Skyfall	Block2	MP2	520.52	0.35	103.31
					Skyfall	Block2	MP2	398.38	0.38	83.2014
					Skyfall	Block2	MP2	219.64	0.38	47.5096
					Skyfall	Block2	MP2	140.55	0.36	29.1738
					Skyfall	Block2	MP2	89.04	0.26	12.775
					Skyfall	Block2	MP2	202.42	0.37	41.997
					Skyfall	Block2	MP2	297.73	0.43	65.867
					Skyfall	Block2	MP2	355.26	0.33	64.3189
					Skyfall	Block2	MP2	394.05	0.36	79.7529
					Skyfall	Block2	MP2	209.28	0.35	43.906
					Skyfall	Block2	MP2	109.37	0.3	18.5895
					Skyfall	Block2	MP2	88.83	0.28	15.0949
					Skyfall	Block2	MP2	62	0.25	9.68831
					Skyfall	Block2	MP2	47.69	0.22	5.63101
					Skyfall	Block2	MP2	74.01	0.24	9.31023
					Skyfall	Block2	MP2	74.47	0.21	8.2478
					Skyfall	Block2	MP2	99.49	0.27	15.5258
					Skyfall	Block2	MP2	42.16	0.24	5.24088
					Skyfall	Block2	MP2	54.94	0.24	8.13986
					Skyfall	Block2	MP2	97.88	0.28	16.9562
					Skyfall	Block2	MP2	93.35	0.27	15.5284
					Skyfall	Block2	MP2	96.38	0.35	19.3837
					Skyfall	Block2	MP2	106.9	0.29	13.8941
					Skyfall	Block2	MP2	468.45	0.42	75.4932
					Skyfall	Block2	MP2	369	0.36	66.9868
					Skyfall	Block2	MP2	272.47	0.39	58.0693
					Skyfall	Block2	MP2	206.99	0.33	38.6686
					Skyfall	Block2	MP2	244.64	0.38	49.6476
					Skyfall	Block2	MP2	471.26	0.36	110.668
					Skyfall	Block2	MP2	467.69	0.35	93.8899
					Skyfall	Block2	MP2	245.11	0.43	57.1555
					Skyfall	Block2	MP2	196.23	0.31	32.0297
					Skyfall	Block2	MP2	139.19	0.28	24.316
					Skyfall	Block2	MP3	186.73	0.15	12.9001
					Skyfall	Block2	MP3	58.37	0.14	4.50445
					Skyfall	Block2	MP3	172.72	0.3	25.095
					Skyfall	Block2	MP3	321.14	0.44	50.8628
					Skyfall	Block2	MP3	237.97	0.15	16.2851
					Skyfall	Block2	MP3	99.2	0.14	8.68032
					Skyfall	Block2	MP3	163.69	0.09	6.52592
					Skyfall	Block2	MP3	123.13	0.06	2.19991
					Skyfall	Block2	MP3	121.53	0.11	6.85082
					Skyfall	Block2	MP3	123.52	0.13	6.94892
					Skyfall	Block2	MP3	316.69	0.19	32.0745
					Skyfall	Block2	MP3	73.77	0.07	2.75232
					Skyfall	Block2	MP3	482.09	0.15	33.0146
					Skyfall	Block2	MP3	550.56	0.16	44.2194
					Skyfall	Block2	MP3	130.67	0.06	3.7252
					Skyfall	Block2	MP3	397.26	0.16	32.4034
					Skyfall	Block2	MP3	93.47	0.17	8.36182
					Skyfall	Block2	MP3	148.09	0.22	22.6403
					Skyfall	Block2	MP3	325.83	0.16	23.9416
					Skyfall	Block2	MP3	209.58	0.12	12.5494
					Skyfall	Block2	MP3	248.57	0.21	29.8189
					Skyfall	Block2	MP3	186.04	0.15	14.032
					Skyfall	Block2	MP3	207.6	0.14	16.7471
					Skyfall	Block2	MP3	44.58	0.09	2.514
					Skyfall	Block2	MP3	295.88	0.33	49.3958
					Skyfall	Block2	MP3	521.63	0.22	57.6839
					Skyfall	Block2	MP3	466.47	0.11	14.5693
					Skyfall	Block2	MP3	636.21	0.23	83.1428
					Skyfall	Block2	MP3	757.04	0.29	128.332
					Skyfall	Block2	MP3	470.93	0.15	41.8939
					Skyfall	Block2	MP3	223.33	0.1	10.3079
					Skyfall	Block2	MP3	458.93	0.29	87.427
					Skyfall	Block2	MP3	412.48	0.38	77.2627
					Skyfall	Block2	MP3	519.78	0.17	45.5027
					Skyfall	Block2	MP3	94.38	0.09	4.67951
					Skyfall	Block2	MP3	145.09	0.09	6.44208
					Skyfall	Block2	MP3	80.72	0.06	2.32657
					Skyfall	Block2	MP3	558.9	0.16	52.9422
					Skyfall	Block2	MP3	513.11	0.19	47.5841
					Skyfall	Block2	MP3	85.43	0.12	6.39392
					Skyfall	Block2	MP3	170.35	0.31	19.3059
					Skyfall	Block2	MP3	121.43	0.14	10.0179
					Skyfall	Block2	MP3	116.94	0.12	8.83235
					Skyfall	Block2	MP3	98.14	0.12	6.62058
					Skyfall	Block2	MP3	47.77	0.09	2.65406
					Skyfall	Block2	MP3	26.22	0.06	0.937709
					Skyfall	Block2	MP3	118.11	0.12	7.95065
					Skyfall	Block2	MP3	121.47	0.13	8.80818
					Skyfall	Block2	MP3	220.61	0.14	16.5841
					Skyfall	Block2	MP3	71.44	0.06	2.11339
					Skyfall	Block2	MP3	191.15	0.13	16.0909
					Skyfall	Block2	MP3	225.27	0.14	18.7969
					Skyfall	Block2	MP3	145.27	0.14	13.7919
					Skyfall	Block2	MP3	216.54	0.12	14.6055
					Skyfall	Block2	MP3	161.62	0.15	12.8494
					Skyfall	Block2	MP3	179.74	0.13	13.1252
					Skyfall	Block2	MP3	164.49	0.15	15.3348
					Skyfall	Block2	MP3	56.27	0.07	1.6026
					Skyfall	Block2	MP3	254.09	0.17	27.5317
					Skyfall	Block2	MP3	87.83	0.09	4.72036
					Skyfall	Block2	MP3	222.44	0.12	14.7465
[truncated: 2,403 more rows]
